# Supplementary material for: Redirection to the bone marrow improves T cell persistence and antitumor functions
Source: J Clin Invest. 2018 Apr 9;128(5):2010–24. doi: 10.1172/JCI97454 (PMC5919805; doi:10.1172/JCI97454)
Supplement: Supplemental Table 1 [file jci-128-97454-s002.xlsx]

## Sheet: Up in CXCR4
Up in CXCR4 (FC ≥ 1.5 & p-value ≤ 0.01)
Symbol	Description
Ctdsp1	CTD (carboxy-terminal domain, RNA polymerase II, polypeptide A) small phosphatase 1
Dnajb2	DnaJ (Hsp40) homolog, subfamily B, member 2
Rhbdd1	rhomboid domain containing 1
Nifk	MKI67 (FHA domain) interacting nucleolar phosphoprotein
Fam72a	family with sequence similarity 72, member A
Ctse	cathepsin E
Rbbp5	retinoblastoma binding protein 5
Acbd6	acyl-CoA binding domain containing 6
Pex19	peroxisomal biogenesis factor 19
Efcab2	EF-hand calcium binding domain 2
Ints7	integrator complex subunit 7
Ptp4a1	protein tyrosine phosphatase type IVA, member 1
Wdfy1	WD repeat and FYVE domain containing 1
Snord82	small nucleolar RNA, C/D box 82
Tsn	translin
Srgap2	SLIT-ROBO Rho GTPase activating protein 2
Atp2b4	ATPase, Ca++ transporting, plasma membrane 4
Atp1b1	ATPase, Na+/K+ transporting, beta 1 polypeptide
Sft2d2	SFT2 domain containing 2
Fbxo28	F-box protein 28
Mfsd7b	feline leukemia virus subgroup C cellular receptor 1
Fuca2	fucosidase, alpha-L- 2, plasma
Cited2	Cbp/p300-interacting transactivator, with Glu/Asp-rich carboxy-terminal domain, 2
Olig3	oligodendrocyte transcription factor 3
Traf3ip2	TRAF3 interacting protein 2
Rtn4ip1	reticulon 4 interacting protein 1
Prep	prolyl endopeptidase
Slc25a16	solute carrier family 25 (mitochondrial carrier; Graves disease autoantigen), member 16
Zfp280b	zinc finger protein 280B
Gzmm	granzyme M (lymphocyte met-ase 1)
Thop1	thimet oligopeptidase 1
Tmem263	chromosome 12 open reading frame 23
Lta4h	leukotriene A4 hydrolase
BC048403	chromosome 12 open reading frame 66
Cdc40	cell division cycle 40 homolog (S. cerevisiae)
Gopc	golgi-associated PDZ and coiled-coil motif containing
Ddit4	DNA-damage-inducible transcript 4
Slc29a3	solute carrier family 29 (nucleoside transporters), member 3
Ube2d1	ubiquitin-conjugating enzyme E2D 1
Tcf3	transcription factor 3 (E2A immunoglobulin enhancer binding factors E12/E47)
Mknk2	MAP kinase interacting serine/threonine kinase 2
Nfyb	nuclear transcription factor Y, beta
Nudt4	nudix (nucleoside diphosphate linked moiety X)-type motif 4
Thap2	THAP domain containing, apoptosis associated protein 2
Tsfm	Ts translation elongation factor, mitochondrial
Gdf11	growth differentiation factor 11
Sf3a1	splicing factor 3a, subunit 1, 120kDa
Thoc5	THO complex 5
Stk10	serine/threonine kinase 10
Fnip1	folliculin interacting protein 1
Jmjd4	jumonji domain containing 4
Map2k3	mitogen-activated protein kinase kinase 3
Snord49b	small nucleolar RNA, C/D box 49B
Borcs6	chromosome 17 open reading frame 59
Pld2	phospholipase D2
Cluh	KIAA0664
Suz12	suppressor of zeste 12 homolog (Drosophila)
Psmd11	proteasome (prosome, macropain) 26S subunit, non-ATPase, 11
Ska2	spindle and kinetochore associated complex subunit 2
Vezf1	vascular endothelial zinc finger 1
Trim25	tripartite motif containing 25
Dcaf7	DDB1 and CUL4 associated factor 7
Nol11	nucleolar protein 11
Drg1	developmentally regulated GTP binding protein 1
Hus1	HUS1 checkpoint homolog (S. pombe)
Jade2	PHD finger protein 15
Zfp867	zinc finger protein 627
Lgals9	lectin, galactoside-binding, soluble, 9
Npepps	aminopeptidase puromycin sensitive
Hid1	chromosome 17 open reading frame 28
Rnf157	ring finger protein 157
Sgsh	N-sulfoglucosamine sulfohydrolase
Ogfod3	chromosome 17 open reading frame 101
Wdr45b	WDR45-like
Iah1	isoamyl acetate-hydrolyzing esterase 1 homolog (S. cerevisiae)
Adi1	acireductone dioxygenase 1
Daam1	dishevelled associated activator of morphogenesis 1
Mnat1	menage a trois homolog 1, cyclin H assembly factor (Xenopus laevis)
Zfp36l1	zinc finger protein 36, C3H type-like 1
Slc39a9	solute carrier family 39 (zinc transporter), member 9
Ylpm1	YLP motif containing 1
Cpsf2	cleavage and polyadenylation specific factor 2, 100kDa
Ubr7	ubiquitin protein ligase E3 component n-recognin 7 (putative)
Glrx5	glutaredoxin 5
Mta1	metastasis associated 1
Sec23a	Sec23 homolog A (S. cerevisiae)
Trmt5	TRM5 tRNA methyltransferase 5 homolog (S. cerevisiae)
Ttc7b	tetratricopeptide repeat domain 7B
Wars	tryptophanyl-tRNA synthetase
Larp4b	La ribonucleoprotein domain family, member 4B
Vps41	vacuolar protein sorting 41 homolog (S. cerevisiae)
Ippk	inositol 1,3,4,5,6-pentakisphosphate 2-kinase
Erap1	endoplasmic reticulum aminopeptidase 1
Trim23	tripartite motif containing 23
Gtpbp4	GTP binding protein 4
Mtr	5-methyltetrahydrofolate-homocysteine methyltransferase
Edaradd	EDAR-associated death domain
Serpinb1a	serpin peptidase inhibitor, clade B (ovalbumin), member 1
Ssr1	signal sequence receptor, alpha
Phf2	PHD finger protein 2
Ctsl	cathepsin L1
Mtrr	5-methyltetrahydrofolate-homocysteine methyltransferase reductase
Ice1	KIAA0947
Zfp763	zinc finger protein 124
Rad17	RAD17 homolog (S. pombe)
Slc30a5	solute carrier family 30 (zinc transporter), member 5
Mrps30	mitochondrial ribosomal protein S30
Bap1	BRCA1 associated protein-1 (ubiquitin carboxy-terminal hydrolase)
Wapl	wings apart-like homolog (Drosophila)
Khnyn	KH and NYN domain containing
Parp4	poly (ADP-ribose) polymerase family, member 4
Ints9	integrator complex subunit 9
Dok2	docking protein 2, 56kDa
Rcbtb2	regulator of chromosome condensation (RCC1) and BTB (POZ) domain containing protein 2
Pibf1	progesterone immunomodulatory binding factor 1
Kctd12	potassium channel tetramerisation domain containing 12
Nr1d2	nuclear receptor subfamily 1, group D, member 2
Exoc5	exocyst complex component 5
4931414P19Rik	chromosome 14 open reading frame 93
Ipo4	importin 4
Kpna3	karyopherin alpha 3 (importin alpha 4)
Mtmr9	myotubularin related protein 9
Ptk2b	PTK2B protein tyrosine kinase 2 beta
Slc25a30	solute carrier family 25, member 30
Prkaa1	protein kinase, AMP-activated, alpha 1 catalytic subunit
Cpq	plasma glutamate carboxypeptidase
Rnf139	ring finger protein 139
Nup50	nucleoporin 50kDa
Acvr1b	activin A receptor, type IB
Mfsd5	major facilitator superfamily domain containing 5
Tars	threonyl-tRNA synthetase
Ift27	intraflagellar transport 27 homolog (Chlamydomonas)
Csnk1e	casein kinase 1, epsilon
Josd1	Josephin domain containing 1
Celsr1	cadherin, EGF LAG seven-pass G-type receptor 1 (flamingo homolog, Drosophila)
Pus7l	pseudouridylate synthase 7 homolog (S. cerevisiae)-like
Snora34	small nucleolar RNA, H/ACA box 34
Arf3	ADP-ribosylation factor 3
Spryd3	SPRY domain containing 3
Cep19	centrosomal protein 19kDa
Hcls1	hematopoietic cell-specific Lyn substrate 1
Cpox	coproporphyrinogen oxidase
Gbe1	glucan (1,4-alpha-), branching enzyme 1
Bach1	BTB and CNC homology 1, basic leucine zipper transcription factor 1
Ehhadh	enoyl-CoA, hydratase/3-hydroxyacyl CoA dehydrogenase
Etv5	ets variant 5
Atp6v1a	ATPase, H+ transporting, lysosomal 70kDa, V1 subunit A
App	amyloid beta (A4) precursor protein
Msrb1	selenoprotein X, 1
Pknox1	PBX/knotted 1 homeobox 1
Daxx	death-domain associated protein
Lsm2	LSM2 homolog, U6 small nuclear RNA associated (S. cerevisiae)
D17H6S53E	chromosome 6 open reading frame 47
Mut	methylmalonyl CoA mutase
Tnfaip8l1	tumor necrosis factor, alpha-induced protein 8-like 1
Man2a1	mannosidase, alpha, class 2A, member 1
Zbtb14	zinc finger protein 161 homolog (mouse)
Yipf4	Yip1 domain family, member 4
Qk	QKI, KH domain containing, RNA binding
Mtch1	mitochondrial carrier 1
Pglyrp2	peptidoglycan recognition protein 2
Enpp4	ectonucleotide pyrophosphatase/phosphodiesterase 4 (putative)
Mad2l1bp	MAD2L1 binding protein
Tnfsf14	tumor necrosis factor (ligand) superfamily, member 14
Pja2	praja ring finger 2
Xdh	xanthine dehydrogenase
Srbd1	S1 RNA binding domain 1
Rab18	RAB18, member RAS oncogene family
2700062C07Rik	chromosome 18 open reading frame 21
Wdr33	WD repeat domain 33
Isoc1	isochorismatase domain containing 1
Seh1l	SEH1-like (S. cerevisiae)
Acaa2	acetyl-CoA acyltransferase 2
Mpp7	membrane protein, palmitoylated 7 (MAGUK p55 subfamily member 7)
Slc39a6	solute carrier family 39 (zinc transporter), member 6
Slc26a2	solute carrier family 26 (sulfate transporter), member 2
Cpt1a	carnitine palmitoyltransferase 1A (liver)
AI837181	chromosome 11 open reading frame 68
Ifit1	interferon-induced protein with tetratricopeptide repeats 1
Pcgf5	polycomb group ring finger 5
Nolc1	nucleolar and coiled-body phosphoprotein 1
Gsto1	glutathione S-transferase omega 1
Naa40	N(alpha)-acetyltransferase 40, NatD catalytic subunit, homolog (S. cerevisiae)
Ttc9c	tetratricopeptide repeat domain 9C
Anxa1	annexin A1
Ermp1	endoplasmic reticulum metallopeptidase 1
9930021J03Rik	KIAA2026
Pdlim1	PDZ and LIM domain 1
Tmem203	transmembrane protein 203
Cwc22	CWC22 spliceosome-associated protein homolog (S. cerevisiae)
Arhgap1	Rho GTPase activating protein 1
Ccdc34	coiled-coil domain containing 34
BC052040	chromosome 15 open reading frame 41
Mavs	mitochondrial antiviral signaling protein
Cbfa2t2	core-binding factor, runt domain, alpha subunit 2; translocated to, 2
Cstf1	cleavage stimulation factor, 3' pre-RNA, subunit 1, 50kDa
Fam78a	family with sequence similarity 78, member A
Psmd5	proteasome (prosome, macropain) 26S subunit, non-ATPase, 5
Ggta1	glycoprotein, alpha-galactosyltransferase 1 pseudogene
Mmadhc	methylmalonic aciduria (cobalamin deficiency) cblD type, with homocystinuria
Ttc21b	tetratricopeptide repeat domain 21B
Tfpi	tissue factor pathway inhibitor (lipoprotein-associated coagulation inhibitor)
Cat	catalase
Qser1	glutamine and serine rich 1
Rcn1	reticulocalbin 1, EF-hand calcium binding domain
Chp1	calcium binding protein P22
Zscan29	zinc finger and SCAN domain containing 29
Slc30a4	solute carrier family 30 (zinc transporter), member 4
Secisbp2l	SECIS binding protein 2-like
Ciao1	cytosolic iron-sulfur protein assembly 1
Esf1	ESF1, nucleolar pre-rRNA processing protein, homolog (S. cerevisiae)
Ncoa5	nuclear receptor coactivator 5
B4galt5	UDP-Gal:betaGlcNAc beta 1,4- galactosyltransferase, polypeptide 5
Eif5a2	eukaryotic translation initiation factor 5A2
Rap2b	RAP2B, member of RAS oncogene family
Mfsd1	major facilitator superfamily domain containing 1
Them4	thioesterase superfamily member 4
Slc25a24	solute carrier family 25 (mitochondrial carrier; phosphate carrier), member 24
Ints12	integrator complex subunit 12
Gtf2b	general transcription factor IIB
Impa1	inositol(myo)-1(or 4)-monophosphatase 1
Snx16	sorting nexin 16
Gyg	glycogenin 1
Anxa5	annexin A5
Rfxap	regulatory factor X-associated protein
Golim4	golgi integral membrane protein 4
Hist1h4m	histone cluster 2, H4a
Bcl9	B-cell CLL/lymphoma 9
Prmt6	protein arginine methyltransferase 6
Tmem55a	transmembrane protein 55A
Tmem64	transmembrane protein 64
Usp45	ubiquitin specific peptidase 45
Ube2j1	ubiquitin-conjugating enzyme E2, J1, U
Ube2r2	ubiquitin-conjugating enzyme E2R 2
Slc44a1	solute carrier family 44, member 1
Rad23b	RAD23 homolog B (S. cerevisiae)
Ccdc171	chromosome 9 open reading frame 93
Yipf1	Yip1 domain family, member 1
Txndc12	thioredoxin domain containing 12 (endoplasmic reticulum)
Ipp	intracisternal A particle-promoted polypeptide
Hectd3	HECT domain containing 3
Meaf6	MYST/Esa1-associated factor 6
Fuca1	fucosidase, alpha-L- 1, tissue
Zfp46	zinc finger protein 436
Mul1	mitochondrial E3 ubiquitin protein ligase 1
Gnb1	guanine nucleotide binding protein (G protein), beta polypeptide 1
Cpne3	copine III
Aqp3	aquaporin 3 (Gill blood group)
Dcaf12	DDB1 and CUL4 associated factor 12
Haus6	HAUS augmin-like complex, subunit 6
Cpt2	carnitine palmitoyltransferase 2
Cmpk1	cytidine monophosphate (UMP-CMP) kinase 1, cytosolic
Exo5	defects in morphology 1 homolog (S. cerevisiae)
Zmpste24	zinc metallopeptidase (STE24 homolog, S. cerevisiae)
Zfp362	zinc finger protein 362
Pnrc2	proline-rich nuclear receptor coactivator 2
Szrd1	chromosome 1 open reading frame 144
Efhd2	EF-hand domain family, member D2
Tmem201	transmembrane protein 201
Isg15	ISG15 ubiquitin-like modifier
Fgl2	fibrinogen-like 2
Paxip1	PAX interacting (with transcription-activation domain) protein 1
Nom1	nucleolar protein with MIF4G domain 1
Ept1	ethanolaminephosphotransferase 1 (CDP-ethanolamine-specific)
Yes1	v-yes-1 Yamaguchi sarcoma viral oncogene homolog 1
Lias	lipoic acid synthetase
Fip1l1	FIP1 like 1 (S. cerevisiae)
Ppbp	pro-platelet basic protein (chemokine (C-X-C motif) ligand 7)
Usp30	ubiquitin specific peptidase 30
Rab35	RAB35, member RAS oncogene family
Vkorc1l1	vitamin K epoxide reductase complex, subunit 1-like 1
Wbscr27	Williams Beuren syndrome chromosome region 27
Got2	glutamic-oxaloacetic transaminase 2, mitochondrial (aspartate aminotransferase 2)
Tlr6	toll-like receptor 6
Tmem156	transmembrane protein 156
Sart3	squamous cell carcinoma antigen recognized by T cells 3
Unc119b	unc-119 homolog B (C. elegans)
Ptpn11	protein tyrosine phosphatase, non-receptor type 11
Ttyh3	tweety homolog 3 (Drosophila)
Ubl3	ubiquitin-like 3
Lrrc61	leucine rich repeat containing 61
Fam136a	family with sequence similarity 136, member A
Tmem43	transmembrane protein 43
Ppp4r2	protein phosphatase 4, regulatory subunit 2
Mlf2	myeloid leukemia factor 2
Etv6	ets variant 6
Dera	deoxyribose-phosphate aldolase (putative)
Etnk1	ethanolamine kinase 1
Parp12	poly (ADP-ribose) polymerase family, member 12
Osbpl3	oxysterol binding protein-like 3
Skap2	src kinase associated phosphoprotein 2
Il12rb2	interleukin 12 receptor, beta 2
Rpia	ribose 5-phosphate isomerase A
Dguok	deoxyguanosine kinase
Pcbp1	poly(rC) binding protein 1
Eif4e3	eukaryotic translation initiation factor 4E family member 3
Atn1	atrophin 1
Wbp11	WW domain binding protein 11
Zfp296	zinc finger protein 296
Tgfb1	transforming growth factor, beta 1
Sirt2	sirtuin 2
Pepd	peptidase D
Pde8a	phosphodiesterase 8A
Sytl2	synaptotagmin-like 2
Ccdc90b	coiled-coil domain containing 90B
C2cd3	C2 calcium-dependent domain containing 3
Lamtor1	late endosomal/lysosomal adaptor, MAPK and MTOR activator 1
Rrm1	ribonucleotide reductase M1
Smpd1	sphingomyelin phosphodiesterase 1, acid lysosomal
Zfp143	zinc finger protein 143
Ubfd1	ubiquitin family domain containing 1
Cdipt	CDP-diacylglycerol--inositol 3-phosphatidyltransferase
Bckdk	branched chain ketoacid dehydrogenase kinase
Sec23ip	SEC23 interacting protein
Acadsb	acyl-CoA dehydrogenase, short/branched chain
Pnpla2	patatin-like phospholipase domain containing 2
Fiz1	FLT3-interacting zinc finger 1
Zbtb45	zinc finger and BTB domain containing 45
Qpctl	glutaminyl-peptide cyclotransferase-like
Bcl3	B-cell CLL/lymphoma 3
Zfp566	zinc finger protein 566
Cebpg	CCAAT/enhancer binding protein (C/EBP), gamma
Uri1	chromosome 19 open reading frame 2
Emc10	chromosome 19 open reading frame 63
Prr12	proline rich 12
Fcgrt	Fc fragment of IgG, receptor, transporter, alpha
Rps11	ribosomal protein S11
Man2a2	mannosidase, alpha, class 2A, member 2
Crtc3	CREB regulated transcription coactivator 3
Ppme1	protein phosphatase methylesterase 1
Rhog	ras homolog gene family, member G (rho G)
Tpp1	tripeptidyl peptidase I
Ate1	arginyltransferase 1
Pddc1	Parkinson disease 7 domain containing 1
Abhd13	abhydrolase domain containing 13
Pcid2	PCI domain containing 2
Champ1	chromosome alignment maintaining phosphoprotein 1
Mrps31	mitochondrial ribosomal protein S31
Ppp2cb	protein phosphatase 2, catalytic subunit, beta isozyme
D8Ertd82e	homolog of rat pragma of Rnd2
Cfap97	KIAA1430
Atp6v1b2	ATPase, H+ transporting, lysosomal 56/58kDa, V1 subunit B2
Rab3a	RAB3A, member RAS oncogene family
Mvb12a	family with sequence similarity 125, member A
Zfp709	zinc finger protein 14
Olfr372	olfactory receptor, family 2, subfamily Z, member 1
Slc10a7	solute carrier family 10 (sodium/bile acid cotransporter family), member 7
Rspry1	ring finger and SPRY domain containing 1
Gins3	GINS complex subunit 3 (Psf3 homolog)
Ctcf	CCCTC-binding factor (zinc finger protein)
Atmin	ATM interactor
Zfpm1	zinc finger protein, multitype 1
Ddhd2	DDHD domain containing 2
Tlr3	toll-like receptor 3
1700029J07Rik	chromosome 4 open reading frame 47
Ifi30	interferon, gamma-inducible protein 30
Tk2	thymidine kinase 2, mitochondrial
Rfwd3	ring finger and WD repeat domain 3
Cmc2	chromosome 16 open reading frame 61
Rnf166	ring finger protein 166
Nup133	nucleoporin 133kDa
Msantd4	KIAA1826
Mre11a	MRE11 meiotic recombination 11 homolog A (S. cerevisiae)
Ilf3	interleukin enhancer binding factor 3, 90kDa
Rab3d	RAB3D, member RAS oncogene family
Vwa5a	von Willebrand factor A domain containing 5A
Dpagt1	dolichyl-phosphate (UDP-N-acetylglucosamine) N-acetylglucosaminephosphotransferase 1 (GlcNAc-1-P transferase)
Npat	nuclear protein, ataxia-telangiectasia locus
Cln6	ceroid-lipofuscinosis, neuronal 6, late infantile, variant
Myo5a	myosin VA (heavy chain 12, myoxin)
Tmem108	transmembrane protein 108
Abhd14b	abhydrolase domain containing 14B
Prkar2a	protein kinase, cAMP-dependent, regulatory, type II, alpha
Cdc25a	cell division cycle 25 homolog A (S. pombe)
Cmtm6	CKLF-like MARVEL transmembrane domain containing 6
Cxcr6	chemokine (C-X-C motif) receptor 6
Kdm4d	lysine (K)-specific demethylase 4D
Cdc37	cell division cycle 37 homolog (S. cerevisiae)
Herpud2	HERPUD family member 2
Ei24	etoposide induced 2.4 mRNA
Cbl	Cas-Br-M (murine) ecotropic retroviral transforming sequence
Trappc4	trafficking protein particle complex 4
Arcn1	archain 1
Sik2	salt-inducible kinase 2
Wdr61	WD repeat domain 61
Smad3	SMAD family member 3
Dis3l	DIS3 mitotic control homolog (S. cerevisiae)-like
Rab11a	RAB11A, member RAS oncogene family
Plekho2	pleckstrin homology domain containing, family O member 2
Pgm3	phosphoglucomutase 3
Cep63	centrosomal protein 63kDa
Pim2	pim-2 oncogene
Timm17b	translocase of inner mitochondrial membrane 17 homolog B (yeast)
Cxx1a	family with sequence similarity 127, member A
Fmr1	fragile X mental retardation 1
5430427O19Rik	chromosome X open reading frame 21
Yipf6	Yip1 domain family, member 6
Uprt	uracil phosphoribosyltransferase (FUR1) homolog (S. cerevisiae)
Bhlhb9	basic helix-loop-helix domain containing, class B, 9
Tbc1d8b	TBC1 domain family, member 8B (with GRAM domain)
Trappc2	trafficking protein particle complex 2
1810030O07Rik	chromosome X open reading frame 38
Fundc1	FUN14 domain containing 1
Slc9a7	solute carrier family 9 (sodium/hydrogen exchanger), member 7
Nkrf	NFKB repressing factor
Upf3b	UPF3 regulator of nonsense transcripts homolog B (yeast)
Ids	iduronate 2-sulfatase
Cxcr3	chemokine (C-X-C motif) receptor 3
Magt1	magnesium transporter 1
Morf4l2	mortality factor 4 like 2
Tlr7	toll-like receptor 7
Prps2	phosphoribosyl pyrophosphate synthetase 2
Hccs	holocytochrome c synthase
Mid1	midline 1 (Opitz/BBB syndrome)

## Sheet: Up in VC
Up in VC (FC ≤ -1.5 & p-value ≤ 0.01)
Symbol	Description
Snora20	small nucleolar RNA, H/ACA box 20
Snhg6	small nucleolar RNA host gene 6 (non-protein coding)
Gzma	granzyme A (granzyme 1, cytotoxic T-lymphocyte-associated serine esterase 3)
Arl10	ADP-ribosylation factor-like 10
Snora23	small nucleolar RNA, H/ACA box 23
Gm5150	signal-regulatory protein beta 2
Hist2h2bb	histone cluster 2, H2bb
Sec61g	Sec61 gamma subunit
Smpdl3b	sphingomyelin phosphodiesterase, acid-like 3B
Plppr3	lipid phosphate phosphatase-related protein type 3
Rnpep	arginyl aminopeptidase (aminopeptidase B)
Il2ra	interleukin 2 receptor, alpha
Rnu11	RNA, U11 small nuclear
Cd68	CD68 molecule
Ankrd13b	ankyrin repeat domain 13B
Nacc2	NACC family member 2, BEN and BTB (POZ) domain containing
Olfr301	olfactory receptor, family 14, subfamily C, member 36
Snord118	small nucleolar RNA, C/D box 118
Ell2	elongation factor, RNA polymerase II, 2
Gzmk	granzyme K (granzyme 3; tryptase II)
Snora19	small nucleolar RNA, H/ACA box 19
Snora68	small nucleolar RNA, H/ACA box 68
Itga4	integrin, alpha 4 (antigen CD49D, alpha 4 subunit of VLA-4 receptor)
Kcnh8	potassium voltage-gated channel, subfamily H (eag-related), member 8
Tubb6	tubulin, beta 6 class V
Rpl17	ribosomal protein L17
Lig1	ligase I, DNA, ATP-dependent
Hcrt	hypocretin (orexin) neuropeptide precursor
Klrk1	killer cell lectin-like receptor subfamily K, member 1
Metap1d	methionyl aminopeptidase type 1D (mitochondrial)
Cd209a	CD209 molecule
Syt13	synaptotagmin XIII
Pax1	paired box 1
Fas	Fas (TNF receptor superfamily, member 6)
Accsl	1-aminocyclopropane-1-carboxylate synthase homolog (Arabidopsis)(non-functional)-like
Tcea2	transcription elongation factor A (SII), 2
Nmb	neuromedin B
Ttc39a	tetratricopeptide repeat domain 39A
Dvl1	dishevelled, dsh homolog 1 (Drosophila)
Snord65	small nucleolar RNA, C/D box 65
Plac8	placenta-specific 8
Snora73b	small nucleolar RNA, H/ACA box 73B
Snora73a	small nucleolar RNA, H/ACA box 73A
Rpph1	ribonuclease P RNA component H1
Klrc1	killer cell lectin-like receptor subfamily C, member 1
Gm22	zinc finger protein 469
D830031N03Rik	KIAA0754
Ffar3	free fatty acid receptor 3
Ypel2	yippee-like 2 (Drosophila)
Nr2f2	nuclear receptor subfamily 2, group F, member 2
Hspb11	heat shock protein family B (small), member 11
Dbi	diazepam binding inhibitor (GABA receptor modulator, acyl-CoA binding protein)
Ldoc1	leucine zipper, down-regulated in cancer 1
Bcl2a1a	BCL2-related protein A1
Snora30	small nucleolar RNA, H/ACA box 30
Snord13	small nucleolar RNA, C/D box 13
Bsnd	Bartter syndrome, infantile, with sensorineural deafness (Barttin)
Agrp	agouti related protein homolog (mouse)
Ttc13	tetratricopeptide repeat domain 13
Nppc	natriuretic peptide C
Piwil4	piwi-like 4 (Drosophila)
Ttc36	tetratricopeptide repeat domain 36
Trmt11	tRNA methyltransferase 11 homolog (S. cerevisiae)
