# Supplementary material for: Redirection to the bone marrow improves T cell persistence and antitumor functions
Source: J Clin Invest. 2018 Apr 9;128(5):2010–24. doi: 10.1172/JCI97454 (PMC5919805; doi:10.1172/JCI97454)
Supplement: Supplemental Table 2 [file jci-128-97454-s003.xlsx]

## Sheet: enriched in CXCR4
Gene sets enriched in CXCR4 group
Gene set name	Size	ES	NES	NOM p-val	FDR q-val	FWER p-val	Rank at max	Leading edge
REACTOME_MITOTIC_G2_G2_M_PHASES	74	0.620071	2.13725	0	0.000499598	0.0005	4082	tags=53%, list=24%, signal=69%
REACTOME_RECRUITMENT_OF_MITOTIC_CENTROSOME_PROTEINS_AND_COMPLEXES	60	0.623212	2.07844	0	0.000845874	0.0017	4082	tags=55%, list=24%, signal=73%
REACTOME_LOSS_OF_NLP_FROM_MITOTIC_CENTROSOMES	54	0.619895	2.03548	0	0.00182847	0.0055	4082	tags=56%, list=24%, signal=73%
REACTOME_HOST_INTERACTIONS_OF_HIV_FACTORS	107	0.564012	2.02905	0	0.00164601	0.0066	5306	tags=62%, list=32%, signal=90%
REACTOME_HIV_INFECTION	175	0.537075	2.02714	0	0.00135678	0.0068	4776	tags=57%, list=29%, signal=78%
REACTOME_METABOLISM_OF_NUCLEOTIDES	67	0.596498	2.02365	0	0.00119667	0.0072	4223	tags=49%, list=25%, signal=66%
REACTOME_LATE_PHASE_OF_HIV_LIFE_CYCLE	91	0.557184	1.97472	0	0.00274854	0.0192	4584	tags=57%, list=27%, signal=78%
REACTOME_MAP_KINASE_ACTIVATION_IN_TLR_CASCADE	47	0.602364	1.93446	0	0.00585299	0.0457	3061	tags=49%, list=18%, signal=60%
REACTOME_RNA_POL_II_PRE_TRANSCRIPTION_EVENTS	54	0.590185	1.93324	0.000120569	0.00526954	0.0463	3765	tags=54%, list=23%, signal=69%
REACTOME_PROCESSING_OF_CAPPED_INTRON_CONTAINING_PRE_MRNA	127	0.520086	1.90808	0	0.00738096	0.071	4414	tags=54%, list=26%, signal=72%
REACTOME_MRNA_PROCESSING	146	0.51415	1.90787	0	0.00672948	0.0712	3761	tags=48%, list=23%, signal=61%
REACTOME_NFKB_AND_MAP_KINASES_ACTIVATION_MEDIATED_BY_TLR4_SIGNALING_REPERTOIRE	65	0.561808	1.90616	0	0.00629349	0.0726	3675	tags=49%, list=22%, signal=63%
REACTOME_FORMATION_OF_RNA_POL_II_ELONGATION_COMPLEX_	40	0.603404	1.88737	0.000251509	0.0083707	0.1028	3765	tags=58%, list=23%, signal=74%
REACTOME_HIV_LIFE_CYCLE	102	0.526419	1.88207	0	0.0087389	0.115	4591	tags=57%, list=27%, signal=78%
REACTOME_ASPARAGINE_N_LINKED_GLYCOSYLATION	79	0.540768	1.87554	0	0.00912217	0.1278	3970	tags=44%, list=24%, signal=58%
REACTOME_MRNA_SPLICING	102	0.521682	1.86999	0	0.00936914	0.1396	4133	tags=53%, list=25%, signal=70%
REACTOME_ACTIVATED_TLR4_SIGNALLING	84	0.52995	1.85614	0	0.0110007	0.1708	3675	tags=45%, list=22%, signal=58%
REACTOME_REGULATION_OF_MRNA_STABILITY_BY_PROTEINS_THAT_BIND_AU_RICH_ELEMENTS	76	0.53616	1.8479	0	0.0117893	0.1922	5927	tags=64%, list=35%, signal=99%
REACTOME_RNA_POL_II_TRANSCRIPTION	96	0.519372	1.8464	0.000111645	0.0115167	0.1977	3765	tags=48%, list=23%, signal=62%
REACTOME_TRANS_GOLGI_NETWORK_VESICLE_BUDDING	56	0.560493	1.8452	0.000119933	0.0111254	0.2007	4312	tags=48%, list=26%, signal=65%
REACTOME_CELL_CYCLE_CHECKPOINTS	104	0.514403	1.84502	0	0.0106387	0.2015	5811	tags=60%, list=35%, signal=91%
REACTOME_ELONGATION_ARREST_AND_RECOVERY	29	0.621128	1.82934	0.000521716	0.013071	0.2506	3765	tags=59%, list=23%, signal=76%
REACTOME_MYD88_MAL_CASCADE_INITIATED_ON_PLASMA_MEMBRANE	74	0.528459	1.82307	0	0.0138702	0.2741	3844	tags=47%, list=23%, signal=61%
REACTOME_PURINE_METABOLISM	30	0.616103	1.82302	0.000651551	0.0133091	0.2743	4223	tags=60%, list=25%, signal=80%
REACTOME_TRIF_MEDIATED_TLR3_SIGNALING	67	0.535683	1.82066	0.000116577	0.0132796	0.2836	3675	tags=46%, list=22%, signal=59%
REACTOME_TRAF6_MEDIATED_INDUCTION_OF_NFKB_AND_MAP_KINASES_UPON_TLR7_8_OR_9_ACTIVATION	68	0.534943	1.81588	0	0.0137544	0.3019	3061	tags=43%, list=18%, signal=52%
REACTOME_TOLL_RECEPTOR_CASCADES	106	0.502624	1.80671	0	0.0152105	0.3377	3675	tags=42%, list=22%, signal=53%
REACTOME_PRE_NOTCH_EXPRESSION_AND_PROCESSING	41	0.573423	1.80091	0.000621813	0.0160923	0.3631	3889	tags=49%, list=23%, signal=63%
REACTOME_FORMATION_OF_THE_HIV1_EARLY_ELONGATION_COMPLEX	30	0.60505	1.79529	0.00144395	0.016885	0.3875	3765	tags=60%, list=23%, signal=77%
REACTOME_REGULATION_OF_MITOTIC_CELL_CYCLE	72	0.522615	1.79405	0.000231616	0.0166821	0.3934	5927	tags=58%, list=35%, signal=90%
REACTOME_CYTOSOLIC_TRNA_AMINOACYLATION	21	0.65004	1.78908	0.00164858	0.0173912	0.4189	4818	tags=71%, list=29%, signal=100%
REACTOME_COPI_MEDIATED_TRANSPORT	10	0.779441	1.7834	0.00243013	0.0182864	0.4464	2979	tags=80%, list=18%, signal=97%
REACTOME_APC_C_CDC20_MEDIATED_DEGRADATION_OF_MITOTIC_PROTEINS	60	0.532955	1.77956	0.000476644	0.0187634	0.4652	5927	tags=62%, list=35%, signal=95%
REACTOME_ANTIVIRAL_MECHANISM_BY_IFN_STIMULATED_GENES	56	0.538074	1.77868	0.000726304	0.0183848	0.4685	4414	tags=54%, list=26%, signal=73%
REACTOME_ERKS_ARE_INACTIVATED	12	0.738032	1.77598	0.00267459	0.0185884	0.4831	3675	tags=83%, list=22%, signal=107%
REACTOME_GOLGI_ASSOCIATED_VESICLE_BIOGENESIS	50	0.546115	1.77285	0.000731797	0.0188128	0.4971	4312	tags=46%, list=26%, signal=62%
REACTOME_REGULATION_OF_SIGNALING_BY_CBL	17	0.674602	1.77192	0.00155061	0.0185421	0.5017	5056	tags=88%, list=30%, signal=126%
REACTOME_THE_ROLE_OF_NEF_IN_HIV1_REPLICATION_AND_DISEASE_PATHOGENESIS	26	0.618005	1.77064	0.00224452	0.018434	0.5087	4749	tags=69%, list=28%, signal=97%
REACTOME_METABOLISM_OF_VITAMINS_AND_COFACTORS	48	0.547933	1.76569	0.000975848	0.0192852	0.534	4189	tags=54%, list=25%, signal=72%
REACTOME_NUCLEAR_EVENTS_KINASE_AND_TRANSCRIPTION_FACTOR_ACTIVATION	23	0.627136	1.76369	0.00201153	0.0193125	0.5444	4533	tags=78%, list=27%, signal=107%
REACTOME_AUTODEGRADATION_OF_CDH1_BY_CDH1_APC_C	53	0.538488	1.7627	0.000728509	0.0190972	0.55	5760	tags=62%, list=34%, signal=95%
REACTOME_MAPK_TARGETS_NUCLEAR_EVENTS_MEDIATED_BY_MAP_KINASES	28	0.602666	1.76193	0.00210167	0.0188335	0.5539	3061	tags=54%, list=18%, signal=65%
REACTOME_SIGNALING_BY_WNT	60	0.526979	1.76032	0.000355661	0.0188972	0.5636	4212	tags=45%, list=25%, signal=60%
REACTOME_APC_C_CDH1_MEDIATED_DEGRADATION_OF_CDC20_AND_OTHER_APC_C_CDH1_TARGETED_PROTEINS_IN_LATE_MITOSIS_EARLY_G1	61	0.525208	1.75932	0.000481116	0.018704	0.5677	5927	tags=61%, list=35%, signal=94%
REACTOME_RNA_POL_II_TRANSCRIPTION_PRE_INITIATION_AND_PROMOTER_OPENING	36	0.573164	1.75759	0.00151918	0.0187708	0.5772	3611	tags=50%, list=22%, signal=64%
REACTOME_MRNA_CAPPING	27	0.606069	1.75501	0.00183727	0.0189729	0.5882	3519	tags=59%, list=21%, signal=75%
REACTOME_EGFR_DOWNREGULATION	23	0.623803	1.74678	0.00242163	0.0207245	0.6269	3481	tags=57%, list=21%, signal=71%
REACTOME_RECYCLING_PATHWAY_OF_L1	26	0.604268	1.74383	0.00200669	0.0211366	0.6417	3481	tags=50%, list=21%, signal=63%
REACTOME_INTERACTIONS_OF_VPR_WITH_HOST_CELLULAR_PROTEINS	27	0.602039	1.74104	0.0031725	0.0215089	0.6555	5662	tags=74%, list=34%, signal=112%
REACTOME_SIGNALING_BY_EGFR_IN_CANCER	98	0.487277	1.74054	0.000111532	0.0212105	0.6573	3515	tags=43%, list=21%, signal=54%
REACTOME_SYNTHESIS_AND_INTERCONVERSION_OF_NUCLEOTIDE_DI_AND_TRIPHOSPHATES	18	0.654985	1.73659	0.00321678	0.0219261	0.6784	4724	tags=56%, list=28%, signal=77%
REACTOME_PURINE_RIBONUCLEOSIDE_MONOPHOSPHATE_BIOSYNTHESIS	10	0.749341	1.73637	0.00496465	0.0215793	0.6794	3857	tags=80%, list=23%, signal=104%
REACTOME_DOWNSTREAM_SIGNALING_EVENTS_OF_B_CELL_RECEPTOR_BCR	89	0.489647	1.73507	0.000224694	0.0215173	0.6847	5306	tags=56%, list=32%, signal=82%
REACTOME_FORMATION_OF_TRANSCRIPTION_COUPLED_NER_TC_NER_REPAIR_COMPLEX	27	0.598631	1.72859	0.00302274	0.0230858	0.719	2801	tags=48%, list=17%, signal=58%
REACTOME_NEF_MEDIATES_DOWN_MODULATION_OF_CELL_SURFACE_RECEPTORS_BY_RECRUITING_THEM_TO_CLATHRIN_ADAPTERS	20	0.632316	1.72698	0.00439742	0.0231264	0.726	3865	tags=65%, list=23%, signal=84%
REACTOME_SIGNALING_BY_SCF_KIT	73	0.499219	1.72401	0.00023183	0.0235692	0.7385	5292	tags=59%, list=32%, signal=86%
REACTOME_GLUCOSE_METABOLISM	56	0.51966	1.72172	0.00143301	0.0238569	0.7483	3675	tags=48%, list=22%, signal=62%
REACTOME_TRANSCRIPTIONAL_ACTIVITY_OF_SMAD2_SMAD3_SMAD4_HETEROTRIMER	35	0.56537	1.71838	0.00178914	0.0244768	0.7627	4584	tags=60%, list=27%, signal=83%
REACTOME_SIGNALING_BY_THE_B_CELL_RECEPTOR_BCR	114	0.47387	1.71817	0	0.024123	0.7637	5306	tags=57%, list=32%, signal=83%
REACTOME_CYCLIN_E_ASSOCIATED_EVENTS_DURING_G1_S_TRANSITION_	58	0.516416	1.71797	0.000961423	0.0237978	0.7646	5340	tags=52%, list=32%, signal=76%
REACTOME_AMINO_ACID_SYNTHESIS_AND_INTERCONVERSION_TRANSAMINATION	15	0.673261	1.71754	0.00516277	0.0235432	0.7668	1229	tags=40%, list=7%, signal=43%
REACTOME_SPRY_REGULATION_OF_FGF_SIGNALING	12	0.715277	1.71707	0.00428804	0.0233154	0.7687	2513	tags=58%, list=15%, signal=69%
REACTOME_ABORTIVE_ELONGATION_OF_HIV1_TRANSCRIPT_IN_THE_ABSENCE_OF_TAT	21	0.620072	1.71372	0.00505672	0.0239465	0.7842	3765	tags=62%, list=23%, signal=80%
REACTOME_PYRUVATE_METABOLISM_AND_CITRIC_ACID_TCA_CYCLE	40	0.5464	1.71311	0.0023747	0.0237601	0.7874	5235	tags=65%, list=31%, signal=94%
REACTOME_ERK_MAPK_TARGETS	21	0.624145	1.71268	0.0036845	0.0235327	0.7905	3061	tags=62%, list=18%, signal=76%
REACTOME_NGF_SIGNALLING_VIA_TRKA_FROM_THE_PLASMA_MEMBRANE	126	0.469421	1.71214	0	0.023344	0.793	4607	tags=51%, list=28%, signal=70%
REACTOME_TRANSPORT_OF_RIBONUCLEOPROTEINS_INTO_THE_HOST_NUCLEUS	24	0.605952	1.70801	0.00349368	0.0241956	0.8085	5240	tags=67%, list=31%, signal=97%
REACTOME_CELL_CYCLE_MITOTIC	289	0.439286	1.70672	0	0.0242344	0.8135	4919	tags=44%, list=29%, signal=61%
REACTOME_OXYGEN_DEPENDENT_PROLINE_HYDROXYLATION_OF_HYPOXIA_INDUCIBLE_FACTOR_ALPHA	14	0.682382	1.70623	0.00521815	0.024009	0.8148	3738	tags=64%, list=22%, signal=83%
REACTOME_RORA_ACTIVATES_CIRCADIAN_EXPRESSION	22	0.613165	1.70436	0.00563032	0.0242295	0.8212	4497	tags=73%, list=27%, signal=99%
REACTOME_TRANSCRIPTION	159	0.456231	1.70317	0	0.0242375	0.8252	3774	tags=43%, list=23%, signal=56%
REACTOME_CELL_CYCLE	350	0.434398	1.69944	0	0.0250624	0.8399	4919	tags=45%, list=29%, signal=63%
REACTOME_INTERFERON_SIGNALING	123	0.466835	1.69749	0.000109004	0.0253471	0.8467	4593	tags=46%, list=27%, signal=62%
REACTOME_SCF_BETA_TRCP_MEDIATED_DEGRADATION_OF_EMI1	47	0.528215	1.69746	0.00198462	0.0250141	0.8468	5927	tags=60%, list=35%, signal=92%
REACTOME_ORC1_REMOVAL_FROM_CHROMATIN	63	0.503147	1.6949	0.000829286	0.0255156	0.8551	5927	tags=56%, list=35%, signal=86%
REACTOME_CITRIC_ACID_CYCLE_TCA_CYCLE	19	0.63056	1.69409	0.00542797	0.0254404	0.8581	5235	tags=79%, list=31%, signal=115%
REACTOME_SYNTHESIS_OF_PIPS_AT_THE_GOLGI_MEMBRANE	15	0.666698	1.69275	0.00600687	0.0255522	0.8631	3158	tags=47%, list=19%, signal=57%
REACTOME_SHC1_EVENTS_IN_EGFR_SIGNALING	15	0.666772	1.68834	0.00832735	0.0265448	0.8765	3809	tags=80%, list=23%, signal=104%
REACTOME_P53_DEPENDENT_G1_DNA_DAMAGE_RESPONSE	50	0.516858	1.68329	0.00291156	0.0278539	0.8923	5927	tags=60%, list=35%, signal=93%
REACTOME_PRE_NOTCH_TRANSCRIPTION_AND_TRANSLATION	26	0.582665	1.68085	0.00699947	0.0282897	0.8994	3889	tags=50%, list=23%, signal=65%
REACTOME_DARPP_32_EVENTS	17	0.636561	1.6796	0.00897238	0.0283838	0.9029	2379	tags=53%, list=14%, signal=62%
REACTOME_ASSEMBLY_OF_THE_PRE_REPLICATIVE_COMPLEX	61	0.501059	1.67928	0.00283956	0.0281445	0.9035	5927	tags=56%, list=35%, signal=86%
REACTOME_NEP_NS2_INTERACTS_WITH_THE_CELLULAR_EXPORT_MACHINERY	23	0.598818	1.67927	0.00609591	0.0278079	0.9035	5240	tags=65%, list=31%, signal=95%
REACTOME_ANTIGEN_PROCESSING_UBIQUITINATION_PROTEASOME_DEGRADATION	186	0.443697	1.67587	0	0.0286278	0.9128	4508	tags=42%, list=27%, signal=57%
REACTOME_ACTIVATION_OF_NF_KAPPAB_IN_B_CELLS	59	0.50304	1.67346	0.00154449	0.0291179	0.9188	5927	tags=61%, list=35%, signal=94%
REACTOME_MITOTIC_G1_G1_S_PHASES	121	0.458141	1.66829	0.000216661	0.0306086	0.9306	4919	tags=47%, list=29%, signal=66%
REACTOME_VIF_MEDIATED_DEGRADATION_OF_APOBEC3G	45	0.521393	1.66786	0.00331288	0.0304361	0.9315	5927	tags=60%, list=35%, signal=93%
REACTOME_DESTABILIZATION_OF_MRNA_BY_AUF1_HNRNP_D0	48	0.516692	1.66609	0.00245972	0.0307558	0.9354	5927	tags=60%, list=35%, signal=93%
REACTOME_G1_S_TRANSITION	99	0.466928	1.66387	0.000223065	0.0312573	0.9411	4741	tags=45%, list=28%, signal=63%
REACTOME_SIGNALING_BY_TGF_BETA_RECEPTOR_COMPLEX	57	0.499803	1.66147	0.00236574	0.0317963	0.9452	5119	tags=56%, list=31%, signal=81%
REACTOME_P53_INDEPENDENT_G1_S_DNA_DAMAGE_CHECKPOINT	46	0.518747	1.66029	0.00258398	0.0318748	0.9476	5927	tags=59%, list=35%, signal=91%
REACTOME_TRANSCRIPTIONAL_REGULATION_OF_WHITE_ADIPOCYTE_DIFFERENTIATION	70	0.484842	1.65915	0.00186589	0.0320075	0.9497	4468	tags=49%, list=27%, signal=66%
REACTOME_FATTY_ACID_TRIACYLGLYCEROL_AND_KETONE_BODY_METABOLISM	160	0.442279	1.65813	0.00010618	0.0320338	0.951	4830	tags=49%, list=29%, signal=68%
REACTOME_TRAF6_MEDIATED_INDUCTION_OF_TAK1_COMPLEX	12	0.691972	1.658	0.00914185	0.0317443	0.9513	1789	tags=42%, list=11%, signal=47%
REACTOME_METABOLISM_OF_RNA	220	0.432283	1.65526	0	0.0323998	0.9567	4614	tags=42%, list=28%, signal=57%
REACTOME_CDT1_ASSOCIATION_WITH_THE_CDC6_ORC_ORIGIN_COMPLEX	52	0.505399	1.65512	0.00376396	0.0321121	0.957	5927	tags=56%, list=35%, signal=86%
REACTOME_SHC_MEDIATED_SIGNALLING	15	0.652999	1.65471	0.00776308	0.0319529	0.9576	3809	tags=73%, list=23%, signal=95%
REACTOME_REGULATION_OF_ORNITHINE_DECARBOXYLASE_ODC	47	0.514729	1.65372	0.00365275	0.0319513	0.9591	5927	tags=57%, list=35%, signal=89%
REACTOME_SOS_MEDIATED_SIGNALLING	14	0.662142	1.65336	0.0101848	0.031769	0.9597	4031	tags=79%, list=24%, signal=103%
REACTOME_RIG_I_MDA5_MEDIATED_INDUCTION_OF_IFN_ALPHA_BETA_PATHWAYS	55	0.501514	1.6516	0.00301568	0.0320921	0.9627	4165	tags=51%, list=25%, signal=68%
REACTOME_AUTODEGRADATION_OF_THE_E3_UBIQUITIN_LIGASE_COP1	45	0.518184	1.65143	0.00499688	0.0318309	0.9632	5927	tags=60%, list=35%, signal=93%
REACTOME_TRANSPORT_TO_THE_GOLGI_AND_SUBSEQUENT_MODIFICATION	33	0.546037	1.65116	0.00733402	0.0316137	0.9639	3868	tags=45%, list=23%, signal=59%
REACTOME_G1_PHASE	32	0.551203	1.64813	0.00518538	0.0323621	0.9683	3832	tags=41%, list=23%, signal=53%
REACTOME_TRAF3_DEPENDENT_IRF_ACTIVATION_PATHWAY	14	0.653566	1.64575	0.0124033	0.032911	0.9705	3284	tags=57%, list=20%, signal=71%
REACTOME_MEMBRANE_TRAFFICKING	118	0.452435	1.64491	0.000217794	0.032926	0.972	4522	tags=43%, list=27%, signal=59%
REACTOME_METABOLISM_OF_NON_CODING_RNA	41	0.526291	1.64488	0.00574856	0.0326287	0.972	4414	tags=51%, list=26%, signal=69%
REACTOME_MICRORNA_MIRNA_BIOGENESIS	19	0.610794	1.64378	0.0101615	0.032758	0.9732	2623	tags=47%, list=16%, signal=56%
REACTOME_SIGNALING_BY_ERBB4	82	0.469829	1.64203	0.00057346	0.0331075	0.9749	5285	tags=56%, list=32%, signal=82%
REACTOME_LYSOSOME_VESICLE_BIOGENESIS	22	0.592422	1.64161	0.00862069	0.032954	0.9758	3697	tags=50%, list=22%, signal=64%
REACTOME_SIGNALLING_BY_NGF	202	0.431784	1.64101	0	0.0328743	0.9763	4712	tags=46%, list=28%, signal=63%
REACTOME_PROCESSING_OF_INTRONLESS_PRE_MRNAS	14	0.656632	1.64006	0.0105522	0.0329195	0.9776	4791	tags=71%, list=29%, signal=100%
REACTOME_E2F_MEDIATED_REGULATION_OF_DNA_REPLICATION	31	0.546005	1.63492	0.00738916	0.0346558	0.982	5014	tags=55%, list=30%, signal=78%
REACTOME_REGULATION_OF_HYPOXIA_INDUCIBLE_FACTOR_HIF_BY_OXYGEN	21	0.594056	1.63294	0.0106587	0.0351358	0.983	3738	tags=57%, list=22%, signal=74%
REACTOME_MHC_CLASS_II_ANTIGEN_PRESENTATION	84	0.466773	1.6328	0.00192525	0.034897	0.983	3930	tags=45%, list=24%, signal=59%
REACTOME_CYTOKINE_SIGNALING_IN_IMMUNE_SYSTEM	227	0.425843	1.6319	0	0.0349184	0.9837	5268	tags=50%, list=32%, signal=72%
REACTOME_SCFSKP2_MEDIATED_DEGRADATION_OF_P27_P21	50	0.502156	1.62876	0.00329993	0.0358319	0.986	5675	tags=52%, list=34%, signal=79%
REACTOME_MRNA_SPLICING_MINOR_PATHWAY	40	0.519063	1.62772	0.00706001	0.0359275	0.9868	3519	tags=50%, list=21%, signal=63%
REACTOME_REGULATORY_RNA_PATHWAYS	21	0.591082	1.62768	0.0104933	0.0356373	0.9868	2623	tags=43%, list=16%, signal=51%
REACTOME_G2_M_CHECKPOINTS	39	0.522958	1.6259	0.00691563	0.0360501	0.9881	4827	tags=51%, list=29%, signal=72%
REACTOME_RAF_MAP_KINASE_CASCADE	10	0.710261	1.62528	0.0115702	0.0359946	0.9886	2354	tags=70%, list=14%, signal=81%
REACTOME_DEADENYLATION_DEPENDENT_MRNA_DECAY	40	0.519243	1.62224	0.00623986	0.0369024	0.9901	5095	tags=63%, list=30%, signal=90%
REACTOME_SIGNALING_BY_NOTCH	96	0.456112	1.62025	0.00166964	0.0373556	0.9917	5285	tags=55%, list=32%, signal=80%
REACTOME_CDK_MEDIATED_PHOSPHORYLATION_AND_REMOVAL_OF_CDC6	44	0.510547	1.61919	0.00613113	0.0374827	0.9921	5927	tags=57%, list=35%, signal=88%
REACTOME_ENERGY_DEPENDENT_REGULATION_OF_MTOR_BY_LKB1_AMPK	17	0.61748	1.6183	0.0127605	0.0375288	0.9923	1278	tags=35%, list=8%, signal=38%
REACTOME_SIGNALING_BY_RHO_GTPASES	109	0.44891	1.61769	0.000882613	0.0374642	0.9923	4115	tags=39%, list=25%, signal=51%
REACTOME_METABOLISM_OF_CARBOHYDRATES	211	0.42439	1.61591	0.000103135	0.0378526	0.9933	3675	tags=32%, list=22%, signal=40%
REACTOME_TRANSPORT_OF_MATURE_MRNA_DERIVED_FROM_AN_INTRONLESS_TRANSCRIPT	30	0.54214	1.61121	0.0105717	0.0395128	0.9951	4414	tags=57%, list=26%, signal=77%
REACTOME_TRAF6_MEDIATED_IRF7_ACTIVATION	19	0.596809	1.60677	0.0165278	0.0411068	0.9962	3284	tags=47%, list=20%, signal=59%
REACTOME_CLASS_I_MHC_MEDIATED_ANTIGEN_PROCESSING_PRESENTATION	221	0.418166	1.60161	0	0.0430891	0.9972	4508	tags=40%, list=27%, signal=54%
REACTOME_SIGNALLING_TO_RAS	27	0.555137	1.6001	0.0108365	0.0434084	0.9974	3809	tags=56%, list=23%, signal=72%
REACTOME_UNFOLDED_PROTEIN_RESPONSE	71	0.465247	1.5921	0.0039361	0.0467153	0.9986	5034	tags=52%, list=30%, signal=74%
REACTOME_TRANSPORT_OF_MATURE_TRANSCRIPT_TO_CYTOPLASM	50	0.492469	1.59083	0.00791236	0.0469485	0.9988	4414	tags=52%, list=26%, signal=70%
REACTOME_RECRUITMENT_OF_NUMA_TO_MITOTIC_CENTROSOMES	9	0.709975	1.5887	0.0171733	0.0476025	0.9989	4082	tags=67%, list=24%, signal=88%
REACTOME_ACTIVATION_OF_ATR_IN_RESPONSE_TO_REPLICATION_STRESS	34	0.5221	1.58858	0.011137	0.047302	0.9989	4827	tags=53%, list=29%, signal=74%
REACTOME_POST_TRANSLATIONAL_PROTEIN_MODIFICATION	168	0.42087	1.5849	0.000316723	0.0487394	0.9989	3868	tags=32%, list=23%, signal=41%
REACTOME_MITOCHONDRIAL_FATTY_ACID_BETA_OXIDATION	14	0.62958	1.58433	0.0226426	0.0486975	0.9989	4797	tags=79%, list=29%, signal=110%
REACTOME_CYCLIN_A_B1_ASSOCIATED_EVENTS_DURING_G2_M_TRANSITION	13	0.645585	1.58206	0.022714	0.04945	0.9989	4067	tags=54%, list=24%, signal=71%
REACTOME_PI_METABOLISM	45	0.496487	1.58104	0.0107767	0.0495882	0.999	4966	tags=51%, list=30%, signal=73%
REACTOME_PKB_MEDIATED_EVENTS	27	0.542775	1.58007	0.0145333	0.0497015	0.9991	4766	tags=56%, list=29%, signal=78%
REACTOME_NOTCH1_INTRACELLULAR_DOMAIN_REGULATES_TRANSCRIPTION	41	0.501284	1.57946	0.0105053	0.0496393	0.9992	4429	tags=56%, list=27%, signal=76%
REACTOME_REGULATION_OF_APOPTOSIS	54	0.481227	1.57932	0.00611144	0.0493547	0.9992	4212	tags=39%, list=25%, signal=52%
REACTOME_SHC_RELATED_EVENTS	17	0.607442	1.57882	0.020411	0.0492519	0.9992	3809	tags=65%, list=23%, signal=84%
REACTOME_IMMUNE_SYSTEM	793	0.395111	1.57842	0	0.0491055	0.9992	4610	tags=40%, list=28%, signal=53%
REACTOME_CROSS_PRESENTATION_OF_SOLUBLE_EXOGENOUS_ANTIGENS_ENDOSOMES	45	0.494147	1.578	0.00769517	0.0489755	0.9992	5927	tags=56%, list=35%, signal=86%
REACTOME_ACTIVATED_AMPK_STIMULATES_FATTY_ACID_OXIDATION_IN_MUSCLE	17	0.599409	1.5701	0.0229312	0.0526082	0.9997	1107	tags=29%, list=7%, signal=31%
REACTOME_BIOSYNTHESIS_OF_THE_N_GLYCAN_PRECURSOR_DOLICHOL_LIPID_LINKED_OLIGOSACCHARIDE_LLO_AND_TRANSFER_TO_A_NASCENT_PROTEIN	27	0.540163	1.56893	0.0205317	0.0528661	0.9997	1867	tags=26%, list=11%, signal=29%
REACTOME_CIRCADIAN_CLOCK	46	0.49197	1.56852	0.00998275	0.052733	0.9997	4689	tags=57%, list=28%, signal=78%
REACTOME_SHC1_EVENTS_IN_ERBB4_SIGNALING	20	0.572707	1.56817	0.0220588	0.0525816	0.9997	3809	tags=55%, list=23%, signal=71%
REACTOME_ADAPTIVE_IMMUNE_SYSTEM	465	0.39733	1.56678	0	0.0529066	0.9997	5268	tags=47%, list=32%, signal=67%
REACTOME_DOWNREGULATION_OF_SMAD2_3_SMAD4_TRANSCRIPTIONAL_ACTIVITY	18	0.589519	1.56525	0.0225743	0.0533611	0.9997	4429	tags=72%, list=27%, signal=98%
REACTOME_REGULATION_OF_PYRUVATE_DEHYDROGENASE_PDH_COMPLEX	12	0.645323	1.56447	0.0260754	0.0533804	0.9997	4922	tags=67%, list=29%, signal=94%
REACTOME_METABOLISM_OF_MRNA	182	0.412253	1.56089	0.000523505	0.0548987	0.9999	5002	tags=43%, list=30%, signal=61%
REACTOME_FATTY_ACYL_COA_BIOSYNTHESIS	16	0.599476	1.55937	0.0246861	0.0553339	1	2951	tags=56%, list=18%, signal=68%
REACTOME_PHOSPHORYLATION_OF_THE_APC_C	15	0.615296	1.55754	0.0248438	0.05598	1	5120	tags=73%, list=31%, signal=106%
REACTOME_APOPTOSIS_INDUCED_DNA_FRAGMENTATION	12	0.646052	1.55451	0.026115	0.0572621	1	3731	tags=58%, list=22%, signal=75%
REACTOME_CIRCADIAN_REPRESSION_OF_EXPRESSION_BY_REV_ERBA	21	0.566906	1.55292	0.0246778	0.0577863	1	4497	tags=71%, list=27%, signal=98%
REACTOME_DESTABILIZATION_OF_MRNA_BY_BRF1	15	0.611231	1.55147	0.0246494	0.0581958	1	3898	tags=60%, list=23%, signal=78%
REACTOME_E2F_ENABLED_INHIBITION_OF_PRE_REPLICATION_COMPLEX_FORMATION	9	0.694097	1.55023	0.0257002	0.0585127	1	4642	tags=67%, list=28%, signal=92%
REACTOME_REGULATION_OF_GLUCOKINASE_BY_GLUCOKINASE_REGULATORY_PROTEIN	24	0.549539	1.54991	0.0224644	0.0583155	1	5240	tags=58%, list=31%, signal=85%
REACTOME_INSULIN_SYNTHESIS_AND_PROCESSING	20	0.569888	1.54858	0.0231078	0.0587068	1	1328	tags=25%, list=8%, signal=27%
REACTOME_ACTIVATED_TAK1_MEDIATES_P38_MAPK_ACTIVATION	17	0.590625	1.5466	0.02671	0.0594689	1	3061	tags=41%, list=18%, signal=50%
REACTOME_NOTCH_HLH_TRANSCRIPTION_PATHWAY	12	0.643955	1.5465	0.0287865	0.0591648	1	3889	tags=67%, list=23%, signal=87%
REACTOME_RNA_POL_III_TRANSCRIPTION_INITIATION_FROM_TYPE_3_PROMOTER	25	0.542795	1.54547	0.0207089	0.0593492	1	2894	tags=36%, list=17%, signal=43%
REACTOME_GPVI_MEDIATED_ACTIVATION_CASCADE	30	0.521112	1.54142	0.0181107	0.0612096	1	5218	tags=67%, list=31%, signal=97%
REACTOME_PYRUVATE_METABOLISM	18	0.578756	1.53673	0.0285874	0.0635005	1	5195	tags=61%, list=31%, signal=89%
REACTOME_APC_C_CDC20_MEDIATED_DEGRADATION_OF_CYCLIN_B	16	0.590498	1.53353	0.0307322	0.0649969	1	3013	tags=44%, list=18%, signal=53%
REACTOME_PPARA_ACTIVATES_GENE_EXPRESSION	99	0.428571	1.53214	0.00455809	0.0654681	1	4497	tags=43%, list=27%, signal=59%
REACTOME_COSTIMULATION_BY_THE_CD28_FAMILY	54	0.468508	1.52981	0.0118115	0.0664939	1	4056	tags=43%, list=24%, signal=56%
REACTOME_ACTIVATION_OF_CHAPERONE_GENES_BY_XBP1S	41	0.484983	1.52755	0.0182318	0.0674171	1	3308	tags=39%, list=20%, signal=49%
REACTOME_SIGNALING_BY_HIPPO	20	0.559399	1.52656	0.0290416	0.0676281	1	2064	tags=30%, list=12%, signal=34%
REACTOME_PURINE_SALVAGE	11	0.650357	1.52562	0.0345949	0.0678017	1	3988	tags=64%, list=24%, signal=84%
REACTOME_NEGATIVE_REGULATORS_OF_RIG_I_MDA5_SIGNALING	27	0.523898	1.52449	0.0274754	0.0680876	1	4165	tags=56%, list=25%, signal=74%
REACTOME_APOPTOSIS	137	0.4115	1.5224	0.00257345	0.0689798	1	4212	tags=37%, list=25%, signal=49%
REACTOME_ACTIVATION_OF_IRF3_IRF7_MEDIATED_BY_TBK1_IKK_EPSILON	12	0.633864	1.52041	0.038942	0.0698246	1	1740	tags=33%, list=10%, signal=37%
REACTOME_CDC6_ASSOCIATION_WITH_THE_ORC_ORIGIN_COMPLEX	11	0.641812	1.51845	0.0356875	0.0707117	1	4642	tags=45%, list=28%, signal=63%
REACTOME_CTNNB1_PHOSPHORYLATION_CASCADE	15	0.60042	1.51646	0.0353593	0.0715954	1	1501	tags=40%, list=9%, signal=44%
REACTOME_RNA_POL_III_TRANSCRIPTION	32	0.504956	1.51559	0.0254925	0.071744	1	2894	tags=34%, list=17%, signal=41%
REACTOME_ENDOSOMAL_SORTING_COMPLEX_REQUIRED_FOR_TRANSPORT_ESCRT	23	0.536794	1.51335	0.0316119	0.0727432	1	4781	tags=52%, list=29%, signal=73%
REACTOME_CD28_CO_STIMULATION	29	0.515569	1.51301	0.0275591	0.0725551	1	3195	tags=41%, list=19%, signal=51%
REACTOME_INNATE_IMMUNE_SYSTEM	220	0.393612	1.50712	0.000824232	0.0759922	1	3844	tags=34%, list=23%, signal=43%
REACTOME_CONVERSION_FROM_APC_C_CDC20_TO_APC_C_CDH1_IN_LATE_ANAPHASE	15	0.592245	1.5029	0.0429271	0.078391	1	5120	tags=60%, list=31%, signal=86%
REACTOME_SIGNALING_BY_NODAL	17	0.57375	1.49868	0.0426072	0.0808008	1	2308	tags=35%, list=14%, signal=41%
REACTOME_SYNTHESIS_OF_PE	8	0.694366	1.49857	0.0417892	0.0804408	1	801	tags=38%, list=5%, signal=39%
REACTOME_DOWNSTREAM_SIGNAL_TRANSDUCTION	85	0.426417	1.49729	0.00940151	0.0809066	1	5123	tags=52%, list=31%, signal=74%
REACTOME_SULFUR_AMINO_ACID_METABOLISM	23	0.533943	1.49609	0.0363587	0.0813119	1	3555	tags=43%, list=21%, signal=55%
REACTOME_DESTABILIZATION_OF_MRNA_BY_KSRP	15	0.583953	1.49513	0.0458531	0.0815621	1	4575	tags=60%, list=27%, signal=83%
REACTOME_SIGNALLING_TO_ERKS	35	0.491105	1.49372	0.0272413	0.0821279	1	3809	tags=49%, list=23%, signal=63%
REACTOME_INHIBITION_OF_THE_PROTEOLYTIC_ACTIVITY_OF_APC_C_REQUIRED_FOR_THE_ONSET_OF_ANAPHASE_BY_MITOTIC_SPINDLE_CHECKPOINT_COMPONENTS	16	0.575352	1.48996	0.0453905	0.084306	1	5120	tags=63%, list=31%, signal=90%
REACTOME_ACTIVATION_OF_THE_AP1_FAMILY_OF_TRANSCRIPTION_FACTORS	9	0.661422	1.48495	0.0497338	0.0874111	1	3061	tags=44%, list=18%, signal=54%
REACTOME_PLATELET_SENSITIZATION_BY_LDL	16	0.57501	1.48295	0.0460031	0.0884417	1	3675	tags=56%, list=22%, signal=72%
REACTOME_MRNA_3_END_PROCESSING	34	0.488666	1.48144	0.0334544	0.0890204	1	3605	tags=47%, list=22%, signal=60%
REACTOME_SIGNALING_BY_ERBB2	89	0.420774	1.47989	0.0124014	0.0896943	1	3288	tags=33%, list=20%, signal=40%
REACTOME_GLUCOSE_TRANSPORT	35	0.484044	1.47858	0.0327296	0.0901729	1	4414	tags=43%, list=26%, signal=58%
REACTOME_TRNA_AMINOACYLATION	39	0.476311	1.47853	0.0318176	0.0897529	1	5062	tags=51%, list=30%, signal=73%
REACTOME_NEF_MEDIATED_DOWNREGULATION_OF_MHC_CLASS_I_COMPLEX_CELL_SURFACE_EXPRESSION	9	0.660652	1.47673	0.0528343	0.0905967	1	3865	tags=67%, list=23%, signal=87%
REACTOME_PASSIVE_TRANSPORT_BY_AQUAPORINS	10	0.638932	1.47098	0.0570776	0.0945755	1	860	tags=20%, list=5%, signal=21%
REACTOME_PHOSPHOLIPID_METABOLISM	184	0.388618	1.4702	0.00282575	0.0947229	1	3755	tags=32%, list=22%, signal=41%
REACTOME_SIGNALING_BY_NOTCH1	65	0.435065	1.46963	0.0221419	0.0946731	1	4907	tags=54%, list=29%, signal=76%
REACTOME_YAP1_AND_WWTR1_TAZ_STIMULATED_GENE_EXPRESSION	23	0.525268	1.46923	0.0446355	0.094484	1	3929	tags=48%, list=24%, signal=62%
REACTOME_TGF_BETA_RECEPTOR_SIGNALING_ACTIVATES_SMADS	21	0.534505	1.46756	0.0475403	0.0952817	1	5119	tags=67%, list=31%, signal=96%
REACTOME_PYRIMIDINE_METABOLISM	23	0.5204	1.46723	0.0470287	0.0950582	1	1522	tags=22%, list=9%, signal=24%
REACTOME_MITOTIC_M_M_G1_PHASES	159	0.391973	1.46335	0.00402329	0.0975847	1	4334	tags=36%, list=26%, signal=48%
REACTOME_G1_S_SPECIFIC_TRANSCRIPTION	17	0.555726	1.46166	0.0543493	0.098463	1	687	tags=18%, list=4%, signal=18%
REACTOME_GRB2_EVENTS_IN_ERBB2_SIGNALING	22	0.52743	1.4591	0.0490874	0.099987	1	3809	tags=50%, list=23%, signal=65%
REACTOME_CTLA4_INHIBITORY_SIGNALING	20	0.535761	1.45838	0.0493998	0.10006	1	1426	tags=35%, list=9%, signal=38%
REACTOME_BMAL1_CLOCK_NPAS2_ACTIVATES_CIRCADIAN_EXPRESSION	33	0.485618	1.45583	0.038684	0.10159	1	4689	tags=58%, list=28%, signal=80%
REACTOME_SIGNALING_BY_BMP	22	0.523443	1.45372	0.0538056	0.102807	1	4430	tags=50%, list=27%, signal=68%
REACTOME_MRNA_DECAY_BY_5_TO_3_EXORIBONUCLEASE	13	0.589119	1.44624	0.0629967	0.108524	1	3987	tags=62%, list=24%, signal=81%
REACTOME_RNA_POL_I_TRANSCRIPTION_INITIATION	22	0.524126	1.4456	0.0576557	0.108517	1	3889	tags=50%, list=23%, signal=65%
REACTOME_REGULATION_OF_AMPK_ACTIVITY_VIA_LKB1	14	0.576123	1.44427	0.0646552	0.109158	1	1107	tags=29%, list=7%, signal=31%
REACTOME_GLUCONEOGENESIS	28	0.49554	1.44236	0.0520231	0.110217	1	3166	tags=43%, list=19%, signal=53%
REACTOME_NEPHRIN_INTERACTIONS	19	0.533142	1.44016	0.0643592	0.111607	1	4798	tags=58%, list=29%, signal=81%
REACTOME_GENERIC_TRANSCRIPTION_PATHWAY	218	0.376301	1.43836	0.00289047	0.112649	1	4497	tags=39%, list=27%, signal=53%
REACTOME_VIRAL_MESSENGER_RNA_SYNTHESIS	13	0.587227	1.43497	0.0696249	0.115017	1	3519	tags=54%, list=21%, signal=68%
REACTOME_METABOLISM_OF_LIPIDS_AND_LIPOPROTEINS	443	0.36242	1.43055	0.000100442	0.118392	1	4497	tags=36%, list=27%, signal=48%
REACTOME_DESTABILIZATION_OF_MRNA_BY_TRISTETRAPROLIN_TTP	15	0.559257	1.43048	0.0688323	0.117891	1	5002	tags=67%, list=30%, signal=95%
REACTOME_DOWNREGULATION_OF_TGF_BETA_RECEPTOR_SIGNALING	18	0.539297	1.43026	0.0680129	0.117559	1	4113	tags=56%, list=25%, signal=74%
REACTOME_SIGNALING_BY_CONSTITUTIVELY_ACTIVE_EGFR	16	0.551938	1.42768	0.0720147	0.119273	1	3809	tags=56%, list=23%, signal=73%
REACTOME_DEADENYLATION_OF_MRNA	18	0.534587	1.42154	0.0708804	0.124306	1	5095	tags=67%, list=30%, signal=96%
REACTOME_FORMATION_OF_INCISION_COMPLEX_IN_GG_NER	19	0.527016	1.42129	0.072594	0.123963	1	3337	tags=53%, list=20%, signal=66%
REACTOME_RNA_POL_I_RNA_POL_III_AND_MITOCHONDRIAL_TRANSCRIPTION	77	0.411758	1.41988	0.0279632	0.124694	1	2894	tags=35%, list=17%, signal=42%
REACTOME_SYNTHESIS_OF_PIPS_AT_THE_PLASMA_MEMBRANE	30	0.477836	1.41849	0.0581149	0.125413	1	4798	tags=50%, list=29%, signal=70%
REACTOME_CELL_DEATH_SIGNALLING_VIA_NRAGE_NRIF_AND_NADE	56	0.430004	1.41655	0.0410479	0.126641	1	4394	tags=38%, list=26%, signal=51%
REACTOME_SIGNALING_BY_ILS	101	0.393604	1.40725	0.0241944	0.134949	1	5483	tags=53%, list=33%, signal=79%
REACTOME_ANTIGEN_PRESENTATION_FOLDING_ASSEMBLY_AND_PEPTIDE_LOADING_OF_CLASS_I_MHC	19	0.519266	1.40565	0.0775693	0.135927	1	2733	tags=32%, list=16%, signal=38%
REACTOME_ACTIVATION_OF_GENES_BY_ATF4	22	0.508551	1.40467	0.073055	0.136328	1	4007	tags=45%, list=24%, signal=60%
REACTOME_METABOLISM_OF_PROTEINS	378	0.357874	1.40455	0.00110965	0.135843	1	5357	tags=40%, list=32%, signal=58%
REACTOME_TRAF6_MEDIATED_NFKB_ACTIVATION	19	0.51935	1.40294	0.0779797	0.136854	1	3583	tags=47%, list=21%, signal=60%
REACTOME_S_PHASE	101	0.391703	1.40239	0.0269428	0.13681	1	5340	tags=48%, list=32%, signal=69%
REACTOME_DIABETES_PATHWAYS	120	0.384487	1.40197	0.0182155	0.136637	1	3507	tags=30%, list=21%, signal=38%
REACTOME_RNA_POL_I_TRANSCRIPTION_TERMINATION	19	0.518292	1.39676	0.0840782	0.14123	1	2729	tags=42%, list=16%, signal=50%
REACTOME_TRAFFICKING_AND_PROCESSING_OF_ENDOSOMAL_TLR	12	0.57749	1.39581	0.0933511	0.141545	1	875	tags=33%, list=5%, signal=35%
REACTOME_MITOTIC_PROMETAPHASE	80	0.399715	1.39373	0.0370581	0.143018	1	4334	tags=35%, list=26%, signal=47%
REACTOME_DNA_REPAIR	96	0.390892	1.39311	0.0301306	0.143037	1	2869	tags=32%, list=17%, signal=39%
REACTOME_VITAMIN_B5_PANTOTHENATE_METABOLISM	10	0.608366	1.39242	0.0908676	0.143105	1	1920	tags=50%, list=11%, signal=56%
REACTOME_INTERFERON_ALPHA_BETA_SIGNALING	47	0.43234	1.38915	0.0524238	0.145783	1	4593	tags=43%, list=27%, signal=59%
REACTOME_N_GLYCAN_TRIMMING_IN_THE_ER_AND_CALNEXIN_CALRETICULIN_CYCLE	13	0.56726	1.38654	0.0959894	0.147892	1	4432	tags=54%, list=27%, signal=73%
REACTOME_TCR_SIGNALING	44	0.434802	1.38509	0.0667	0.14879	1	5613	tags=57%, list=34%, signal=85%
REACTOME_DNA_REPLICATION	178	0.365901	1.38141	0.0141258	0.152074	1	5051	tags=40%, list=30%, signal=57%
REACTOME_SEMA4D_INDUCED_CELL_MIGRATION_AND_GROWTH_CONE_COLLAPSE	24	0.485077	1.38114	0.0873486	0.151739	1	3363	tags=50%, list=20%, signal=63%
REACTOME_IL_3_5_AND_GM_CSF_SIGNALING	41	0.440295	1.38048	0.0644102	0.151772	1	5056	tags=59%, list=30%, signal=84%
REACTOME_REGULATION_OF_KIT_SIGNALING	15	0.542935	1.37908	0.098028	0.152567	1	5268	tags=53%, list=32%, signal=78%
REACTOME_M_G1_TRANSITION	75	0.400976	1.37877	0.0476798	0.152284	1	5675	tags=49%, list=34%, signal=74%
REACTOME_ER_PHAGOSOME_PATHWAY	55	0.417353	1.37663	0.0589642	0.153942	1	5927	tags=49%, list=35%, signal=76%
REACTOME_NRAGE_SIGNALS_DEATH_THROUGH_JNK	42	0.436956	1.37301	0.0717697	0.157156	1	4115	tags=38%, list=25%, signal=50%
REACTOME_G_ALPHA1213_SIGNALLING_EVENTS	70	0.401671	1.37128	0.0498837	0.158444	1	4798	tags=44%, list=29%, signal=62%
REACTOME_REGULATION_OF_RHEB_GTPASE_ACTIVITY_BY_AMPK	10	0.598212	1.3702	0.105375	0.15896	1	1278	tags=30%, list=8%, signal=32%
REACTOME_RNA_POL_III_TRANSCRIPTION_INITIATION_FROM_TYPE_2_PROMOTER	22	0.491254	1.36867	0.0924461	0.159971	1	2894	tags=36%, list=17%, signal=44%
REACTOME_ARMS_MEDIATED_ACTIVATION	16	0.529701	1.36864	0.100907	0.159365	1	2468	tags=50%, list=15%, signal=59%
REACTOME_SMAD2_SMAD3_SMAD4_HETEROTRIMER_REGULATES_TRANSCRIPTION	24	0.483145	1.36846	0.0927458	0.158931	1	5000	tags=50%, list=30%, signal=71%
REACTOME_METABOLISM_OF_POLYAMINES	13	0.554737	1.36799	0.108009	0.158791	1	3188	tags=46%, list=19%, signal=57%
REACTOME_GAB1_SIGNALOSOME	35	0.445584	1.36063	0.0850384	0.166379	1	5257	tags=60%, list=31%, signal=87%
REACTOME_ACTIVATION_OF_BH3_ONLY_PROTEINS	15	0.533537	1.35895	0.111255	0.167601	1	2219	tags=27%, list=13%, signal=31%
REACTOME_MITOCHONDRIAL_PROTEIN_IMPORT	47	0.422891	1.35849	0.0743659	0.167434	1	5674	tags=51%, list=34%, signal=77%
REACTOME_APOPTOTIC_EXECUTION_PHASE	50	0.417056	1.35597	0.0690161	0.169661	1	3731	tags=34%, list=22%, signal=44%
REACTOME_IL_2_SIGNALING	40	0.432555	1.35594	0.0806898	0.169035	1	5218	tags=63%, list=31%, signal=91%
REACTOME_BASIGIN_INTERACTIONS	23	0.484655	1.35458	0.0986565	0.169866	1	2435	tags=30%, list=15%, signal=36%
REACTOME_JNK_C_JUN_KINASES_PHOSPHORYLATION_AND_ACTIVATION_MEDIATED_BY_ACTIVATED_HUMAN_TAK1	16	0.523977	1.35066	0.116369	0.17359	1	2672	tags=31%, list=16%, signal=37%
REACTOME_PIP3_ACTIVATES_AKT_SIGNALING	26	0.466335	1.34602	0.0985859	0.178298	1	5257	tags=62%, list=31%, signal=90%
REACTOME_PRE_NOTCH_PROCESSING_IN_GOLGI	16	0.520557	1.34583	0.110825	0.177823	1	5228	tags=56%, list=31%, signal=82%
REACTOME_SIGNAL_TRANSDUCTION_BY_L1	33	0.447353	1.34496	0.0892601	0.178121	1	3481	tags=42%, list=21%, signal=53%
REACTOME_N_GLYCAN_ANTENNAE_ELONGATION_IN_THE_MEDIAL_TRANS_GOLGI	18	0.506361	1.34275	0.115956	0.18003	1	2724	tags=33%, list=16%, signal=40%
REACTOME_NUCLEOTIDE_EXCISION_REPAIR	45	0.420937	1.34193	0.0823906	0.180312	1	3455	tags=44%, list=21%, signal=56%
REACTOME_ACTIVATION_OF_RAC	13	0.542433	1.34164	0.125788	0.179955	1	3809	tags=46%, list=23%, signal=60%
REACTOME_PI3K_AKT_ACTIVATION	35	0.439301	1.34149	0.0908511	0.179465	1	5257	tags=63%, list=31%, signal=92%
REACTOME_P38MAPK_EVENTS	13	0.545629	1.34003	0.125635	0.180506	1	5173	tags=62%, list=31%, signal=89%
REACTOME_AKT_PHOSPHORYLATES_TARGETS_IN_THE_CYTOSOL	11	0.569435	1.33885	0.126327	0.181216	1	6765	tags=91%, list=40%, signal=153%
REACTOME_SIGNALLING_TO_P38_VIA_RIT_AND_RIN	15	0.526832	1.33531	0.120988	0.184673	1	3783	tags=60%, list=23%, signal=77%
REACTOME_HORMONE_SENSITIVE_LIPASE_HSL_MEDIATED_TRIACYLGLYCEROL_HYDROLYSIS	10	0.582415	1.33512	0.130357	0.184214	1	3714	tags=40%, list=22%, signal=51%
REACTOME_PERK_REGULATED_GENE_EXPRESSION	25	0.467484	1.33468	0.110043	0.184048	1	4007	tags=44%, list=24%, signal=58%
REACTOME_TRIGLYCERIDE_BIOSYNTHESIS	36	0.437705	1.33351	0.0957079	0.184757	1	5835	tags=61%, list=35%, signal=94%
REACTOME_PROLONGED_ERK_ACTIVATION_EVENTS	18	0.501539	1.33086	0.119635	0.187223	1	2468	tags=44%, list=15%, signal=52%
REACTOME_ADVANCED_GLYCOSYLATION_ENDPRODUCT_RECEPTOR_SIGNALING	10	0.579969	1.32853	0.138388	0.189276	1	3970	tags=60%, list=24%, signal=79%
REACTOME_METABOLISM_OF_PORPHYRINS	12	0.552593	1.32836	0.135195	0.188793	1	4702	tags=58%, list=28%, signal=81%
REACTOME_PLATELET_ACTIVATION_SIGNALING_AND_AGGREGATION	185	0.350349	1.32777	0.0273384	0.188831	1	4821	tags=37%, list=29%, signal=52%
REACTOME_CLEAVAGE_OF_GROWING_TRANSCRIPT_IN_THE_TERMINATION_REGION_	42	0.421012	1.32631	0.0965787	0.189845	1	3605	tags=38%, list=22%, signal=48%
REACTOME_APC_CDC20_MEDIATED_DEGRADATION_OF_NEK2A	18	0.498179	1.32616	0.125923	0.189333	1	5120	tags=56%, list=31%, signal=80%
REACTOME_GLYCEROPHOSPHOLIPID_BIOSYNTHESIS	79	0.380648	1.31958	0.0730901	0.196648	1	3720	tags=30%, list=22%, signal=39%
REACTOME_IKK_COMPLEX_RECRUITMENT_MEDIATED_BY_RIP1	10	0.573597	1.31874	0.141431	0.196911	1	5137	tags=70%, list=31%, signal=101%
REACTOME_RAP1_SIGNALLING	14	0.525688	1.31726	0.13564	0.198033	1	2938	tags=43%, list=18%, signal=52%
REACTOME_SIGNALING_BY_FGFR_IN_DISEASE	115	0.363	1.31614	0.0556351	0.19871	1	3288	tags=29%, list=20%, signal=35%
REACTOME_INTEGRATION_OF_PROVIRUS	6	0.657105	1.31267	0.142925	0.202301	1	5731	tags=100%, list=34%, signal=152%
REACTOME_CHONDROITIN_SULFATE_DERMATAN_SULFATE_METABOLISM	44	0.410475	1.30711	0.104237	0.208508	1	3187	tags=25%, list=19%, signal=31%
REACTOME_NEGATIVE_REGULATION_OF_THE_PI3K_AKT_NETWORK	7	0.623314	1.30446	0.155628	0.211179	1	2076	tags=43%, list=12%, signal=49%
REACTOME_FACTORS_INVOLVED_IN_MEGAKARYOCYTE_DEVELOPMENT_AND_PLATELET_PRODUCTION	97	0.365988	1.304	0.0719697	0.211019	1	4125	tags=34%, list=25%, signal=45%
REACTOME_IRON_UPTAKE_AND_TRANSPORT	34	0.430488	1.30296	0.119606	0.21161	1	2389	tags=24%, list=14%, signal=27%
REACTOME_PURINE_CATABOLISM	10	0.562072	1.30287	0.160407	0.210984	1	272	tags=20%, list=2%, signal=20%
REACTOME_NFKB_ACTIVATION_THROUGH_FADD_RIP1_PATHWAY_MEDIATED_BY_CASPASE_8_AND10	11	0.551962	1.30133	0.153341	0.212223	1	5400	tags=73%, list=32%, signal=107%
REACTOME_NRIF_SIGNALS_CELL_DEATH_FROM_THE_NUCLEUS	13	0.526872	1.29981	0.157756	0.213425	1	2333	tags=38%, list=14%, signal=45%
REACTOME_SIGNALING_BY_FGFR	101	0.3625	1.29672	0.0745721	0.216675	1	3288	tags=30%, list=20%, signal=37%
REACTOME_P75_NTR_RECEPTOR_MEDIATED_SIGNALLING	77	0.37334	1.29106	0.0942632	0.223253	1	4712	tags=39%, list=28%, signal=54%
REACTOME_REGULATED_PROTEOLYSIS_OF_P75NTR	10	0.558768	1.29	0.170631	0.223848	1	5446	tags=80%, list=33%, signal=119%
REACTOME_ASSOCIATION_OF_TRIC_CCT_WITH_TARGET_PROTEINS_DURING_BIOSYNTHESIS	26	0.446506	1.28164	0.150053	0.234292	1	7367	tags=73%, list=44%, signal=131%
REACTOME_RESPONSE_TO_ELEVATED_PLATELET_CYTOSOLIC_CA2_	73	0.373855	1.2814	0.0984043	0.23383	1	3893	tags=30%, list=23%, signal=39%
REACTOME_SEMA4D_IN_SEMAPHORIN_SIGNALING	28	0.439452	1.28038	0.145469	0.234401	1	3363	tags=43%, list=20%, signal=54%
REACTOME_INTRINSIC_PATHWAY_FOR_APOPTOSIS	28	0.4369	1.28001	0.152188	0.234137	1	2795	tags=32%, list=17%, signal=39%
REACTOME_ENDOSOMAL_VACUOLAR_PATHWAY	7	0.61365	1.27882	0.174338	0.234953	1	3865	tags=43%, list=23%, signal=56%
REACTOME_G2_M_DNA_DAMAGE_CHECKPOINT	8	0.593297	1.27758	0.176597	0.235828	1	5454	tags=63%, list=33%, signal=93%
REACTOME_SYNTHESIS_OF_DNA	87	0.36448	1.27713	0.0948773	0.235666	1	5014	tags=44%, list=30%, signal=62%
REACTOME_BRANCHED_CHAIN_AMINO_ACID_CATABOLISM	17	0.488394	1.27357	0.167916	0.239686	1	2753	tags=41%, list=16%, signal=49%
REACTOME_INHIBITION_OF_REPLICATION_INITIATION_OF_DAMAGED_DNA_BY_RB1_E2F1	11	0.538941	1.27213	0.179521	0.240865	1	5014	tags=64%, list=30%, signal=91%
REACTOME_GLUCURONIDATION	6	0.631678	1.26757	0.187369	0.246481	1	1963	tags=33%, list=12%, signal=38%
REACTOME_CALNEXIN_CALRETICULIN_CYCLE	11	0.534612	1.25714	0.192209	0.260332	1	6452	tags=73%, list=39%, signal=118%
REACTOME_ANTIGEN_ACTIVATES_B_CELL_RECEPTOR_LEADING_TO_GENERATION_OF_SECOND_MESSENGERS	25	0.438566	1.25712	0.173664	0.259522	1	5052	tags=60%, list=30%, signal=86%
REACTOME_ANTIGEN_PROCESSING_CROSS_PRESENTATION	68	0.368159	1.25128	0.129474	0.267193	1	4212	tags=32%, list=25%, signal=43%
REACTOME_SIGNAL_REGULATORY_PROTEIN_SIRP_FAMILY_INTERACTIONS	11	0.527996	1.24634	0.196702	0.273721	1	337	tags=18%, list=2%, signal=19%
REACTOME_G0_AND_EARLY_G1	21	0.454088	1.24572	0.186462	0.273755	1	991	tags=19%, list=6%, signal=20%
REACTOME_PROCESSING_OF_CAPPED_INTRONLESS_PRE_MRNA	22	0.449619	1.24567	0.186445	0.272924	1	4791	tags=45%, list=29%, signal=64%
REACTOME_TAK1_ACTIVATES_NFKB_BY_PHOSPHORYLATION_AND_ACTIVATION_OF_IKKS_COMPLEX	21	0.457167	1.24502	0.184916	0.272994	1	5446	tags=57%, list=33%, signal=85%
REACTOME_SIGNALING_BY_INSULIN_RECEPTOR	104	0.347234	1.24443	0.112061	0.273008	1	2513	tags=23%, list=15%, signal=27%
REACTOME_ACETYLCHOLINE_NEUROTRANSMITTER_RELEASE_CYCLE	10	0.542802	1.23707	0.211687	0.283115	1	1885	tags=20%, list=11%, signal=23%
REACTOME_THE_NLRP3_INFLAMMASOME	11	0.527269	1.23648	0.211072	0.283116	1	1334	tags=27%, list=8%, signal=30%
REACTOME_GROWTH_HORMONE_RECEPTOR_SIGNALING	21	0.448556	1.23628	0.193816	0.282534	1	4170	tags=43%, list=25%, signal=57%
REACTOME_RESOLUTION_OF_AP_SITES_VIA_THE_SINGLE_NUCLEOTIDE_REPLACEMENT_PATHWAY	9	0.553011	1.23628	0.214253	0.281635	1	5650	tags=67%, list=34%, signal=101%
REACTOME_PI3K_EVENTS_IN_ERBB4_SIGNALING	35	0.405384	1.23291	0.177321	0.285842	1	5257	tags=51%, list=31%, signal=75%
REACTOME_INFLUENZA_LIFE_CYCLE	109	0.341689	1.23243	0.122793	0.285678	1	4463	tags=34%, list=27%, signal=46%
REACTOME_METABOLISM_OF_AMINO_ACIDS_AND_DERIVATIVES	186	0.325086	1.23152	0.0872582	0.286179	1	4212	tags=29%, list=25%, signal=38%
REACTOME_AQUAPORIN_MEDIATED_TRANSPORT	45	0.386683	1.23104	0.171974	0.286001	1	2072	tags=20%, list=12%, signal=23%
REACTOME_CD28_DEPENDENT_PI3K_AKT_SIGNALING	20	0.450476	1.22469	0.204267	0.294798	1	5257	tags=60%, list=31%, signal=87%
REACTOME_CHONDROITIN_SULFATE_BIOSYNTHESIS	17	0.46678	1.22233	0.209052	0.297552	1	1589	tags=18%, list=10%, signal=19%
REACTOME_OPIOID_SIGNALLING	67	0.35862	1.21825	0.159537	0.303035	1	2379	tags=22%, list=14%, signal=26%
REACTOME_PI3K_EVENTS_IN_ERBB2_SIGNALING	41	0.386832	1.21494	0.19101	0.30731	1	5257	tags=49%, list=31%, signal=71%
REACTOME_INSULIN_RECEPTOR_SIGNALLING_CASCADE	83	0.346726	1.21442	0.154546	0.307159	1	4798	tags=41%, list=29%, signal=57%
REACTOME_SYNTHESIS_OF_VERY_LONG_CHAIN_FATTY_ACYL_COAS	13	0.494691	1.21439	0.227681	0.306257	1	2951	tags=46%, list=18%, signal=56%
REACTOME_HEMOSTASIS	403	0.308098	1.21157	0.0460857	0.309784	1	4821	tags=34%, list=29%, signal=47%
REACTOME_MRNA_DECAY_BY_3_TO_5_EXORIBONUCLEASE	9	0.544589	1.20984	0.241485	0.311563	1	2577	tags=44%, list=15%, signal=53%
REACTOME_CHOLESTEROL_BIOSYNTHESIS	21	0.441504	1.20974	0.218875	0.310761	1	5116	tags=43%, list=31%, signal=62%
REACTOME_MTORC1_MEDIATED_SIGNALLING	10	0.526691	1.20752	0.235445	0.313304	1	3195	tags=40%, list=19%, signal=49%
REACTOME_IRAK2_MEDIATED_ACTIVATION_OF_TAK1_COMPLEX_UPON_TLR7_8_OR_9_STIMULATION	7	0.579038	1.20666	0.249211	0.313694	1	2672	tags=43%, list=16%, signal=51%
REACTOME_RIP_MEDIATED_NFKB_ACTIVATION_VIA_DAI	16	0.469088	1.20661	0.229554	0.312824	1	3583	tags=44%, list=21%, signal=56%
REACTOME_PTM_GAMMA_CARBOXYLATION_HYPUSINE_FORMATION_AND_ARYLSULFATASE_ACTIVATION	21	0.438185	1.20369	0.228957	0.316572	1	5119	tags=38%, list=31%, signal=55%
REACTOME_CD28_DEPENDENT_VAV1_PATHWAY	11	0.514811	1.20311	0.245593	0.316551	1	2625	tags=45%, list=16%, signal=54%
REACTOME_REGULATION_OF_WATER_BALANCE_BY_RENAL_AQUAPORINS	39	0.386813	1.20191	0.20477	0.317515	1	2072	tags=21%, list=12%, signal=23%
REACTOME_GLYCOSAMINOGLYCAN_METABOLISM	101	0.334496	1.20058	0.15824	0.318673	1	3187	tags=22%, list=19%, signal=27%
REACTOME_L1CAM_INTERACTIONS	83	0.343117	1.19842	0.174572	0.321216	1	2361	tags=25%, list=14%, signal=29%
REACTOME_CS_DS_DEGRADATION	11	0.507976	1.1983	0.251725	0.320448	1	3053	tags=27%, list=18%, signal=33%
REACTOME_TRANSCRIPTION_COUPLED_NER_TC_NER	41	0.380568	1.19185	0.213573	0.330006	1	3455	tags=41%, list=21%, signal=52%
REACTOME_RNA_POL_I_TRANSCRIPTION	44	0.374665	1.18721	0.215713	0.336684	1	3889	tags=43%, list=23%, signal=56%
REACTOME_CASPASE_MEDIATED_CLEAVAGE_OF_CYTOSKELETAL_PROTEINS	12	0.493317	1.18667	0.25504	0.336581	1	6819	tags=75%, list=41%, signal=127%
REACTOME_GLYCOLYSIS	25	0.413728	1.18297	0.238269	0.341752	1	4016	tags=44%, list=24%, signal=58%
REACTOME_SIGNALING_BY_ROBO_RECEPTOR	29	0.399057	1.17811	0.24411	0.348891	1	3199	tags=31%, list=19%, signal=38%
REACTOME_PEROXISOMAL_LIPID_METABOLISM	19	0.43909	1.17645	0.249475	0.350669	1	5364	tags=58%, list=32%, signal=85%
REACTOME_DOWNSTREAM_SIGNALING_OF_ACTIVATED_FGFR	91	0.332524	1.17367	0.202481	0.354279	1	3288	tags=29%, list=20%, signal=35%
REACTOME_ACTIVATION_OF_THE_MRNA_UPON_BINDING_OF_THE_CAP_BINDING_COMPLEX_AND_EIFS_AND_SUBSEQUENT_BINDING_TO_43S	49	0.363504	1.17246	0.22709	0.355292	1	5305	tags=39%, list=32%, signal=57%
REACTOME_SIGNALING_BY_FGFR1_FUSION_MUTANTS	18	0.440149	1.17125	0.268525	0.356368	1	4798	tags=39%, list=29%, signal=55%
REACTOME_DOWNSTREAM_TCR_SIGNALING	27	0.404136	1.16864	0.259607	0.35985	1	5446	tags=59%, list=33%, signal=88%
REACTOME_SEMAPHORIN_INTERACTIONS	63	0.345468	1.16786	0.22377	0.360134	1	3598	tags=32%, list=22%, signal=40%
REACTOME_CELL_EXTRACELLULAR_MATRIX_INTERACTIONS	12	0.482781	1.16778	0.277901	0.359254	1	4033	tags=50%, list=24%, signal=66%
REACTOME_DEVELOPMENTAL_BIOLOGY	376	0.297862	1.16662	0.105884	0.360221	1	3363	tags=26%, list=20%, signal=32%
REACTOME_SPHINGOLIPID_METABOLISM	61	0.346856	1.16302	0.232369	0.365358	1	5413	tags=43%, list=32%, signal=63%
REACTOME_GLYCOGEN_BREAKDOWN_GLYCOGENOLYSIS	11	0.493777	1.15647	0.291735	0.375621	1	3415	tags=45%, list=20%, signal=57%
REACTOME_UNWINDING_OF_DNA	11	0.488414	1.15416	0.300566	0.378545	1	5568	tags=64%, list=33%, signal=95%
REACTOME_DAG_AND_IP3_SIGNALING	26	0.40084	1.15399	0.26971	0.377766	1	1983	tags=23%, list=12%, signal=26%
REACTOME_BASE_FREE_SUGAR_PHOSPHATE_REMOVAL_VIA_THE_SINGLE_NUCLEOTIDE_REPLACEMENT_PATHWAY	7	0.553435	1.1529	0.295214	0.378593	1	5208	tags=57%, list=31%, signal=83%
REACTOME_MEIOSIS	67	0.339932	1.1527	0.241833	0.377861	1	3701	tags=33%, list=22%, signal=42%
REACTOME_TRANSLATION	120	0.315525	1.14938	0.215161	0.382613	1	5095	tags=38%, list=30%, signal=55%
REACTOME_KERATAN_SULFATE_DEGRADATION	10	0.500381	1.14682	0.30331	0.386027	1	3019	tags=30%, list=18%, signal=37%
REACTOME_PHASE_II_CONJUGATION	45	0.356758	1.13814	0.277104	0.400332	1	4683	tags=38%, list=28%, signal=52%
REACTOME_ACTIVATION_OF_CHAPERONES_BY_ATF6_ALPHA	11	0.482314	1.13285	0.315829	0.408585	1	5034	tags=64%, list=30%, signal=91%
REACTOME_POST_TRANSLATIONAL_MODIFICATION_SYNTHESIS_OF_GPI_ANCHORED_PROTEINS	24	0.397131	1.12714	0.307485	0.417772	1	4551	tags=42%, list=27%, signal=57%
REACTOME_IL_6_SIGNALING	10	0.490304	1.12703	0.326923	0.416803	1	5682	tags=60%, list=34%, signal=91%
REACTOME_PLC_BETA_MEDIATED_EVENTS	37	0.36363	1.11991	0.30593	0.428822	1	2354	tags=22%, list=14%, signal=25%
REACTOME_PECAM1_INTERACTIONS	9	0.499246	1.11622	0.339021	0.434455	1	6858	tags=78%, list=41%, signal=132%
REACTOME_INSULIN_RECEPTOR_RECYCLING	23	0.396007	1.11248	0.322453	0.44025	1	2389	tags=22%, list=14%, signal=25%
REACTOME_ALPHA_LINOLENIC_ACID_ALA_METABOLISM	10	0.484564	1.11151	0.342453	0.440847	1	3650	tags=60%, list=22%, signal=77%
REACTOME_GLUTATHIONE_CONJUGATION	18	0.41779	1.10997	0.331239	0.442592	1	4683	tags=50%, list=28%, signal=69%
REACTOME_RNA_POL_III_CHAIN_ELONGATION	16	0.426349	1.1043	0.347641	0.452053	1	2894	tags=31%, list=17%, signal=38%
REACTOME_REGULATION_OF_IFNA_SIGNALING	13	0.444298	1.09764	0.349928	0.463353	1	5480	tags=62%, list=33%, signal=92%
REACTOME_P75NTR_SIGNALS_VIA_NFKB	12	0.456147	1.09713	0.353694	0.463094	1	1395	tags=25%, list=8%, signal=27%
REACTOME_CA_DEPENDENT_EVENTS	24	0.387461	1.09242	0.351078	0.470818	1	2354	tags=25%, list=14%, signal=29%
REACTOME_GLOBAL_GENOMIC_NER_GG_NER	30	0.36937	1.0916	0.343407	0.471091	1	3455	tags=43%, list=21%, signal=55%
REACTOME_PROSTANOID_LIGAND_RECEPTORS	7	0.525085	1.09023	0.381198	0.472464	1	2098	tags=43%, list=13%, signal=49%
REACTOME_GENERATION_OF_SECOND_MESSENGER_MOLECULES	21	0.397034	1.08691	0.35332	0.477492	1	5949	tags=52%, list=36%, signal=81%
REACTOME_GLYCOSPHINGOLIPID_METABOLISM	31	0.362167	1.07908	0.356029	0.491418	1	5413	tags=42%, list=32%, signal=62%
REACTOME_TCA_CYCLE_AND_RESPIRATORY_ELECTRON_TRANSPORT	117	0.295143	1.07557	0.336621	0.496951	1	5335	tags=40%, list=32%, signal=59%
REACTOME_SYNTHESIS_OF_GLYCOSYLPHOSPHATIDYLINOSITOL_GPI	15	0.421535	1.07523	0.382725	0.496276	1	2770	tags=27%, list=17%, signal=32%
REACTOME_THROMBIN_SIGNALLING_THROUGH_PROTEINASE_ACTIVATED_RECEPTORS_PARS	30	0.36046	1.07315	0.371223	0.499032	1	2354	tags=23%, list=14%, signal=27%
REACTOME_IL1_SIGNALING	36	0.348805	1.07276	0.365904	0.498454	1	5483	tags=44%, list=33%, signal=66%
REACTOME_APOBEC3G_MEDIATED_RESISTANCE_TO_HIV1_INFECTION	2	0.725199	1.0704	0.410675	0.50173	1	4591	tags=100%, list=27%, signal=138%
REACTOME_TRANSFERRIN_ENDOCYTOSIS_AND_RECYCLING	24	0.378287	1.06902	0.376554	0.503079	1	2389	tags=21%, list=14%, signal=24%
REACTOME_TIE2_SIGNALING	17	0.406353	1.06827	0.384918	0.503226	1	5487	tags=71%, list=33%, signal=105%
REACTOME_RETROGRADE_NEUROTROPHIN_SIGNALLING	13	0.433569	1.06747	0.385084	0.503462	1	3481	tags=38%, list=21%, signal=49%
REACTOME_SPHINGOLIPID_DE_NOVO_BIOSYNTHESIS	30	0.360579	1.06375	0.383572	0.509451	1	4156	tags=37%, list=25%, signal=49%
REACTOME_SIGNAL_ATTENUATION	13	0.432134	1.05788	0.404817	0.519644	1	4031	tags=38%, list=24%, signal=51%
REACTOME_FORMATION_OF_THE_TERNARY_COMPLEX_AND_SUBSEQUENTLY_THE_43S_COMPLEX	41	0.335257	1.05151	0.394986	0.530821	1	4532	tags=29%, list=27%, signal=40%
REACTOME_SYNTHESIS_OF_PC	15	0.415505	1.04838	0.411285	0.535619	1	3427	tags=27%, list=21%, signal=34%
REACTOME_MEIOTIC_SYNAPSIS	44	0.328885	1.04766	0.400643	0.535625	1	2899	tags=32%, list=17%, signal=38%
REACTOME_PKA_MEDIATED_PHOSPHORYLATION_OF_CREB	15	0.410354	1.04318	0.419127	0.543214	1	1983	tags=27%, list=12%, signal=30%
REACTOME_CHROMOSOME_MAINTENANCE	85	0.296464	1.03888	0.411178	0.550416	1	3937	tags=36%, list=24%, signal=47%
REACTOME_TRAF6_MEDIATED_IRF7_ACTIVATION_IN_TLR7_8_OR_9_SIGNALING	8	0.480542	1.0371	0.438456	0.552496	1	15	tags=13%, list=0%, signal=13%
REACTOME_BINDING_AND_ENTRY_OF_HIV_VIRION	3	0.632625	1.03633	0.46889	0.552603	1	527	tags=33%, list=3%, signal=34%
REACTOME_INTEGRIN_ALPHAIIB_BETA3_SIGNALING	26	0.359076	1.03059	0.424787	0.562587	1	5225	tags=46%, list=31%, signal=67%
REACTOME_NOREPINEPHRINE_NEUROTRANSMITTER_RELEASE_CYCLE	10	0.447723	1.02677	0.442566	0.568761	1	1885	tags=20%, list=11%, signal=23%
REACTOME_INFLAMMASOMES	16	0.398655	1.02604	0.435835	0.568779	1	2249	tags=25%, list=13%, signal=29%
REACTOME_SYNTHESIS_OF_SUBSTRATES_IN_N_GLYCAN_BIOSYTHESIS	14	0.404262	1.01456	0.454572	0.590054	1	27	tags=7%, list=0%, signal=7%
REACTOME_DOPAMINE_NEUROTRANSMITTER_RELEASE_CYCLE	11	0.432262	1.01342	0.452785	0.590901	1	1885	tags=18%, list=11%, signal=20%
REACTOME_KERATAN_SULFATE_KERATIN_METABOLISM	27	0.348023	1.00979	0.458466	0.596671	1	1892	tags=19%, list=11%, signal=21%
REACTOME_THE_ACTIVATION_OF_ARYLSULFATASES	8	0.46483	1.00791	0.466833	0.598915	1	6063	tags=50%, list=36%, signal=78%
REACTOME_LATENT_INFECTION_OF_HOMO_SAPIENS_WITH_MYCOBACTERIUM_TUBERCULOSIS	31	0.335689	1.00756	0.458149	0.598105	1	2389	tags=19%, list=14%, signal=23%
REACTOME_NUCLEAR_SIGNALING_BY_ERBB4	35	0.331036	1.00497	0.467536	0.60178	1	4429	tags=34%, list=27%, signal=47%
REACTOME_P75NTR_RECRUITS_SIGNALLING_COMPLEXES	10	0.439217	1.00333	0.470856	0.603539	1	1030	tags=20%, list=6%, signal=21%
REACTOME_INTEGRATION_OF_ENERGY_METABOLISM	109	0.277766	1.00052	0.477936	0.607632	1	1983	tags=17%, list=12%, signal=19%
REACTOME_RNA_POL_III_TRANSCRIPTION_TERMINATION	18	0.373241	0.995696	0.479691	0.615703	1	5239	tags=44%, list=31%, signal=65%
REACTOME_POST_NMDA_RECEPTOR_ACTIVATION_EVENTS	29	0.337577	0.995	0.473816	0.615572	1	1257	tags=17%, list=8%, signal=19%
REACTOME_TGF_BETA_RECEPTOR_SIGNALING_IN_EMT_EPITHELIAL_TO_MESENCHYMAL_TRANSITION	13	0.403956	0.989858	0.484493	0.624331	1	4956	tags=38%, list=30%, signal=55%
REACTOME_HS_GAG_DEGRADATION	19	0.369942	0.989466	0.485031	0.623563	1	3187	tags=26%, list=19%, signal=32%
REACTOME_O_LINKED_GLYCOSYLATION_OF_MUCINS	49	0.304653	0.986463	0.494569	0.62799	1	2454	tags=18%, list=15%, signal=21%
REACTOME_APOPTOTIC_CLEAVAGE_OF_CELLULAR_PROTEINS	37	0.320076	0.984495	0.502765	0.630365	1	3185	tags=24%, list=19%, signal=30%
REACTOME_DOUBLE_STRAND_BREAK_REPAIR	22	0.352635	0.981439	0.503571	0.634803	1	4477	tags=45%, list=27%, signal=62%
REACTOME_ZINC_TRANSPORTERS	14	0.392917	0.97989	0.499566	0.636266	1	3262	tags=36%, list=20%, signal=44%
REACTOME_METAL_ION_SLC_TRANSPORTERS	21	0.35481	0.979412	0.498221	0.635672	1	3349	tags=29%, list=20%, signal=36%
REACTOME_INTERFERON_GAMMA_SIGNALING	50	0.30016	0.973701	0.52059	0.64533	1	4317	tags=30%, list=26%, signal=40%
REACTOME_HYALURONAN_UPTAKE_AND_DEGRADATION	9	0.432325	0.970317	0.512926	0.650357	1	2721	tags=33%, list=16%, signal=40%
REACTOME_PROTEIN_FOLDING	46	0.301948	0.969433	0.528703	0.650514	1	6335	tags=50%, list=38%, signal=80%
REACTOME_SIGNAL_AMPLIFICATION	29	0.328535	0.967693	0.523187	0.652325	1	1499	tags=17%, list=9%, signal=19%
REACTOME_ACYL_CHAIN_REMODELLING_OF_PG	16	0.372549	0.96566	0.516572	0.654729	1	3225	tags=31%, list=19%, signal=39%
REACTOME_NONSENSE_MEDIATED_DECAY_ENHANCED_BY_THE_EXON_JUNCTION_COMPLEX	84	0.275503	0.960737	0.553637	0.662729	1	3524	tags=23%, list=21%, signal=29%
REACTOME_AXON_GUIDANCE	237	0.250231	0.959554	0.593008	0.663466	1	3363	tags=24%, list=20%, signal=30%
REACTOME_PI3K_CASCADE	67	0.279822	0.951058	0.559808	0.678281	1	4798	tags=36%, list=29%, signal=50%
REACTOME_MEIOTIC_RECOMBINATION	42	0.301552	0.949731	0.550013	0.679267	1	2501	tags=24%, list=15%, signal=28%
REACTOME_REGULATION_OF_IFNG_SIGNALING	13	0.383857	0.94755	0.539599	0.68188	1	5480	tags=46%, list=33%, signal=69%
REACTOME_SIGNALING_BY_PDGF	112	0.261767	0.945844	0.587148	0.683527	1	2513	tags=21%, list=15%, signal=25%
REACTOME_G_BETA_GAMMA_SIGNALLING_THROUGH_PI3KGAMMA	23	0.337098	0.945376	0.549805	0.682798	1	1422	tags=17%, list=9%, signal=19%
REACTOME_ACTIVATION_OF_CHAPERONE_GENES_BY_ATF6_ALPHA	9	0.422116	0.93949	0.557633	0.692417	1	5034	tags=56%, list=30%, signal=79%
REACTOME_MYOGENESIS	26	0.326458	0.938659	0.558804	0.692363	1	3876	tags=31%, list=23%, signal=40%
REACTOME_ACTIVATED_NOTCH1_TRANSMITS_SIGNAL_TO_THE_NUCLEUS	25	0.325762	0.933076	0.564176	0.701291	1	3223	tags=32%, list=19%, signal=40%
REACTOME_SYNTHESIS_OF_PIPS_AT_THE_LATE_ENDOSOME_MEMBRANE	10	0.404317	0.93259	0.558584	0.700564	1	3158	tags=30%, list=19%, signal=37%
REACTOME_ACTIVATION_OF_NMDA_RECEPTOR_UPON_GLUTAMATE_BINDING_AND_POSTSYNAPTIC_EVENTS	33	0.309212	0.92998	0.577221	0.703848	1	1257	tags=15%, list=8%, signal=16%
REACTOME_CHEMOKINE_RECEPTORS_BIND_CHEMOKINES	48	0.289676	0.929745	0.588811	0.702661	1	1049	tags=10%, list=6%, signal=11%
REACTOME_ACYL_CHAIN_REMODELLING_OF_PS	15	0.366419	0.926495	0.569139	0.707149	1	1860	tags=20%, list=11%, signal=22%
REACTOME_G_PROTEIN_BETA_GAMMA_SIGNALLING	26	0.318606	0.918782	0.586861	0.719833	1	1422	tags=15%, list=9%, signal=17%
REACTOME_ASSOCIATION_OF_LICENSING_FACTORS_WITH_THE_PRE_REPLICATIVE_COMPLEX	12	0.382036	0.91872	0.581973	0.718287	1	4206	tags=25%, list=25%, signal=33%
REACTOME_TRYPTOPHAN_CATABOLISM	11	0.388099	0.915255	0.590727	0.723023	1	1838	tags=18%, list=11%, signal=20%
REACTOME_HEPARAN_SULFATE_HEPARIN_HS_GAG_METABOLISM	49	0.281581	0.911156	0.617477	0.728919	1	1641	tags=12%, list=10%, signal=14%
REACTOME_GAMMA_CARBOXYLATION_TRANSPORT_AND_AMINO_TERMINAL_CLEAVAGE_OF_PROTEINS	10	0.394588	0.909884	0.586756	0.729561	1	3556	tags=30%, list=21%, signal=38%
REACTOME_TRANSPORT_OF_VITAMINS_NUCLEOSIDES_AND_RELATED_MOLECULES	30	0.306463	0.907095	0.611661	0.732987	1	5205	tags=43%, list=31%, signal=63%
REACTOME_N_GLYCAN_ANTENNAE_ELONGATION	14	0.363204	0.903037	0.603518	0.73871	1	2268	tags=21%, list=14%, signal=25%
REACTOME_TERMINATION_OF_O_GLYCAN_BIOSYNTHESIS	17	0.344124	0.89874	0.605709	0.744775	1	1510	tags=12%, list=9%, signal=13%
REACTOME_IL_RECEPTOR_SHC_SIGNALING	26	0.309117	0.892416	0.636448	0.754469	1	5604	tags=62%, list=34%, signal=92%
REACTOME_CREB_PHOSPHORYLATION_THROUGH_THE_ACTIVATION_OF_RAS	24	0.315305	0.891171	0.624492	0.754918	1	5804	tags=50%, list=35%, signal=77%
REACTOME_TRAFFICKING_OF_GLUR2_CONTAINING_AMPA_RECEPTORS	15	0.350324	0.888836	0.619737	0.757418	1	3742	tags=33%, list=22%, signal=43%
REACTOME_TRAFFICKING_OF_AMPA_RECEPTORS	27	0.300724	0.87381	0.650865	0.782141	1	3742	tags=30%, list=22%, signal=38%
REACTOME_SIGNALING_BY_NOTCH2	12	0.358562	0.863679	0.650964	0.797879	1	3173	tags=42%, list=19%, signal=51%
REACTOME_PLATELET_HOMEOSTASIS	74	0.250024	0.860111	0.715709	0.80222	1	3856	tags=23%, list=23%, signal=30%
REACTOME_PLATELET_CALCIUM_HOMEOSTASIS	16	0.33295	0.858786	0.668839	0.80267	1	951	tags=13%, list=6%, signal=13%
REACTOME_NEGATIVE_REGULATION_OF_FGFR_SIGNALING	35	0.281028	0.85707	0.693318	0.803788	1	2513	tags=20%, list=15%, signal=23%
REACTOME_NUCLEOTIDE_BINDING_DOMAIN_LEUCINE_RICH_REPEAT_CONTAINING_RECEPTOR_NLR_SIGNALING_PATHWAYS	43	0.270109	0.85598	0.699113	0.803824	1	3061	tags=21%, list=18%, signal=26%
REACTOME_GABA_SYNTHESIS_RELEASE_REUPTAKE_AND_DEGRADATION	17	0.326051	0.855638	0.668168	0.802605	1	1885	tags=12%, list=11%, signal=13%
REACTOME_DEPOSITION_OF_NEW_CENPA_CONTAINING_NUCLEOSOMES_AT_THE_CENTROMERE	34	0.281369	0.853582	0.696559	0.804258	1	4171	tags=38%, list=25%, signal=51%
REACTOME_SYNTHESIS_OF_PA	27	0.292921	0.852311	0.68708	0.804614	1	4272	tags=30%, list=26%, signal=40%
REACTOME_GLUCAGON_SIGNALING_IN_METABOLIC_REGULATION	29	0.288752	0.849235	0.69773	0.807937	1	1983	tags=17%, list=12%, signal=20%
REACTOME_ABCA_TRANSPORTERS_IN_LIPID_HOMEOSTASIS	16	0.32678	0.84722	0.680956	0.809508	1	2516	tags=19%, list=15%, signal=22%
REACTOME_ADENYLATE_CYCLASE_INHIBITORY_PATHWAY	12	0.351384	0.846244	0.672474	0.809331	1	1930	tags=25%, list=12%, signal=28%
REACTOME_THROMBOXANE_SIGNALLING_THROUGH_TP_RECEPTOR	21	0.307113	0.844233	0.696041	0.810892	1	1384	tags=14%, list=8%, signal=16%
REACTOME_INFLUENZA_VIRAL_RNA_TRANSCRIPTION_AND_REPLICATION	79	0.242628	0.840319	0.751798	0.815573	1	3524	tags=22%, list=21%, signal=27%
REACTOME_ION_TRANSPORT_BY_P_TYPE_ATPASES	33	0.279225	0.839205	0.717697	0.81562	1	3125	tags=24%, list=19%, signal=30%
REACTOME_KINESINS	24	0.295503	0.838425	0.702202	0.815103	1	3894	tags=33%, list=23%, signal=43%
REACTOME_EARLY_PHASE_OF_HIV_LIFE_CYCLE	11	0.350981	0.831128	0.692951	0.825036	1	4776	tags=64%, list=29%, signal=89%
REACTOME_POL_SWITCHING	12	0.345141	0.826247	0.700412	0.830965	1	5014	tags=50%, list=30%, signal=71%
REACTOME_NFKB_IS_ACTIVATED_AND_SIGNALS_SURVIVAL	9	0.366278	0.819183	0.710165	0.84016	1	1395	tags=22%, list=8%, signal=24%
REACTOME_PREFOLDIN_MEDIATED_TRANSFER_OF_SUBSTRATE_TO_CCT_TRIC	23	0.290598	0.817705	0.729141	0.840649	1	4439	tags=39%, list=27%, signal=53%
REACTOME_PROLACTIN_RECEPTOR_SIGNALING	11	0.340315	0.808329	0.726121	0.853346	1	4125	tags=36%, list=25%, signal=48%
REACTOME_MEMBRANE_BINDING_AND_TARGETTING_OF_GAG_PROTEINS	8	0.374963	0.806595	0.71914	0.854146	1	5351	tags=63%, list=32%, signal=92%
REACTOME_PLATELET_AGGREGATION_PLUG_FORMATION	34	0.264496	0.801449	0.765443	0.86003	1	5225	tags=41%, list=31%, signal=60%
REACTOME_ENOS_ACTIVATION_AND_REGULATION	16	0.308525	0.798705	0.746045	0.862253	1	2749	tags=25%, list=16%, signal=30%
REACTOME_ACTIVATION_OF_THE_PRE_REPLICATIVE_COMPLEX	29	0.270921	0.798022	0.760981	0.861415	1	5014	tags=41%, list=30%, signal=59%
REACTOME_FRS2_MEDIATED_CASCADE	36	0.257144	0.791427	0.787794	0.869227	1	2513	tags=22%, list=15%, signal=26%
REACTOME_DSCAM_INTERACTIONS	11	0.334723	0.790531	0.745849	0.868668	1	3061	tags=27%, list=18%, signal=33%
REACTOME_EXTRINSIC_PATHWAY_FOR_APOPTOSIS	12	0.325384	0.787124	0.756697	0.871761	1	3776	tags=42%, list=23%, signal=54%
REACTOME_GAP_JUNCTION_DEGRADATION	9	0.349662	0.784545	0.747895	0.873539	1	3481	tags=44%, list=21%, signal=56%
REACTOME_DCC_MEDIATED_ATTRACTIVE_SIGNALING	13	0.319359	0.783276	0.758119	0.873442	1	3698	tags=31%, list=22%, signal=39%
REACTOME_CELL_SURFACE_INTERACTIONS_AT_THE_VASCULAR_WALL	78	0.225079	0.782993	0.843191	0.871988	1	5218	tags=36%, list=31%, signal=52%
REACTOME_SRP_DEPENDENT_COTRANSLATIONAL_PROTEIN_TARGETING_TO_MEMBRANE	85	0.22339	0.78153	0.850164	0.872215	1	4875	tags=29%, list=29%, signal=41%
REACTOME_HYALURONAN_METABOLISM	13	0.317729	0.780773	0.764877	0.871422	1	2721	tags=23%, list=16%, signal=28%
REACTOME_ADP_SIGNALLING_THROUGH_P2RY12	19	0.289207	0.777619	0.774815	0.873935	1	1499	tags=16%, list=9%, signal=17%
REACTOME_ETHANOL_OXIDATION	8	0.360821	0.777578	0.764688	0.872158	1	2573	tags=38%, list=15%, signal=44%
REACTOME_EICOSANOID_LIGAND_BINDING_RECEPTORS	12	0.318578	0.771789	0.768471	0.878343	1	2098	tags=25%, list=13%, signal=29%
REACTOME_SYNTHESIS_OF_PIPS_AT_THE_EARLY_ENDOSOME_MEMBRANE	12	0.319836	0.770504	0.771878	0.878235	1	3158	tags=25%, list=19%, signal=31%
REACTOME_PROTEOLYTIC_CLEAVAGE_OF_SNARE_COMPLEX_PROTEINS	15	0.301319	0.76592	0.779632	0.882532	1	2946	tags=20%, list=18%, signal=24%
REACTOME_GRB2_SOS_PROVIDES_LINKAGE_TO_MAPK_SIGNALING_FOR_INTERGRINS_	14	0.303737	0.759429	0.791449	0.889192	1	4699	tags=36%, list=28%, signal=50%
REACTOME_KERATAN_SULFATE_BIOSYNTHESIS	24	0.267469	0.75748	0.814234	0.889867	1	1510	tags=13%, list=9%, signal=14%
REACTOME_REGULATION_OF_COMPLEMENT_CASCADE	10	0.323086	0.739113	0.810728	0.910784	1	3775	tags=30%, list=23%, signal=39%
REACTOME_CELL_CELL_COMMUNICATION	115	0.202226	0.73554	0.925747	0.913122	1	4033	tags=23%, list=24%, signal=31%
REACTOME_MITOCHONDRIAL_TRNA_AMINOACYLATION	20	0.265869	0.728542	0.841867	0.919361	1	5062	tags=35%, list=30%, signal=50%
REACTOME_TRANSMEMBRANE_TRANSPORT_OF_SMALL_MOLECULES	386	0.185125	0.727057	0.984167	0.919137	1	4459	tags=24%, list=27%, signal=31%
REACTOME_SEMA3A_PAK_DEPENDENT_AXON_REPULSION	14	0.288301	0.720007	0.834798	0.925148	1	1140	tags=14%, list=7%, signal=15%
REACTOME_RESPIRATORY_ELECTRON_TRANSPORT	66	0.209874	0.709726	0.919309	0.934333	1	4342	tags=26%, list=26%, signal=35%
REACTOME_ELEVATION_OF_CYTOSOLIC_CA2_LEVELS	8	0.326339	0.701765	0.852328	0.940545	1	3287	tags=25%, list=20%, signal=31%
REACTOME_ACYL_CHAIN_REMODELLING_OF_PE	21	0.255087	0.699071	0.873029	0.941274	1	1860	tags=14%, list=11%, signal=16%
REACTOME_PI_3K_CASCADE	53	0.213177	0.697173	0.920446	0.941197	1	5257	tags=38%, list=31%, signal=55%
REACTOME_3_UTR_MEDIATED_TRANSLATIONAL_REGULATION	83	0.196307	0.686532	0.948364	0.949344	1	4532	tags=25%, list=27%, signal=35%
REACTOME_FANCONI_ANEMIA_PATHWAY	19	0.255022	0.686214	0.881737	0.947697	1	2869	tags=21%, list=17%, signal=25%
REACTOME_DOWNREGULATION_OF_ERBB2_ERBB3_SIGNALING	10	0.294186	0.675639	0.877063	0.95519	1	6766	tags=50%, list=41%, signal=84%
REACTOME_BIOLOGICAL_OXIDATIONS	105	0.186717	0.672714	0.970711	0.955762	1	5247	tags=30%, list=31%, signal=43%
REACTOME_BOTULINUM_NEUROTOXICITY	17	0.254531	0.667555	0.890592	0.958154	1	2946	tags=18%, list=18%, signal=21%
REACTOME_NOD1_2_SIGNALING_PATHWAY	28	0.227005	0.667108	0.916711	0.956588	1	5446	tags=39%, list=33%, signal=58%
REACTOME_FORMATION_OF_TUBULIN_FOLDING_INTERMEDIATES_BY_CCT_TRIC	18	0.249124	0.664451	0.903017	0.956799	1	5314	tags=44%, list=32%, signal=65%
REACTOME_IL_7_SIGNALING	10	0.289565	0.664183	0.88917	0.955087	1	5604	tags=50%, list=34%, signal=75%
REACTOME_REGULATION_OF_THE_FANCONI_ANEMIA_PATHWAY	6	0.330793	0.661591	0.880895	0.955225	1	2833	tags=33%, list=17%, signal=40%
REACTOME_SIGNALING_BY_NOTCH3	12	0.273657	0.659488	0.890909	0.954938	1	3173	tags=33%, list=19%, signal=41%
REACTOME_ABC_FAMILY_PROTEINS_MEDIATED_TRANSPORT	31	0.218958	0.656131	0.93029	0.955548	1	2516	tags=13%, list=15%, signal=15%
REACTOME_RESPIRATORY_ELECTRON_TRANSPORT_ATP_SYNTHESIS_BY_CHEMIOSMOTIC_COUPLING_AND_HEAT_PRODUCTION_BY_UNCOUPLING_PROTEINS_	81	0.18466	0.643785	0.977034	0.962366	1	4342	tags=25%, list=26%, signal=33%
REACTOME_ABACAVIR_TRANSPORT_AND_METABOLISM	8	0.291139	0.624833	0.915968	0.972418	1	1137	tags=13%, list=7%, signal=13%
REACTOME_SIGNALING_BY_NOTCH4	12	0.256412	0.619109	0.925749	0.973702	1	3173	tags=33%, list=19%, signal=41%
REACTOME_ROLE_OF_DCC_IN_REGULATING_APOPTOSIS	10	0.269328	0.618297	0.926552	0.972225	1	3303	tags=20%, list=20%, signal=25%
REACTOME_REGULATION_OF_INSULIN_SECRETION_BY_ACETYLCHOLINE	10	0.242822	0.560356	0.959994	0.994778	1	1384	tags=10%, list=8%, signal=11%
REACTOME_SEMA3A_PLEXIN_REPULSION_SIGNALING_BY_INHIBITING_INTEGRIN_ADHESION	13	0.227385	0.558652	0.963271	0.993327	1	3308	tags=23%, list=20%, signal=29%
REACTOME_NUCLEOTIDE_LIKE_PURINERGIC_RECEPTORS	14	0.208028	0.521548	0.979025	1	1	810	tags=7%, list=5%, signal=8%
REACTOME_EFFECTS_OF_PIP2_HYDROLYSIS	23	0.180831	0.508213	0.990175	1	1	1647	tags=9%, list=10%, signal=10%
REACTOME_PHOSPHORYLATION_OF_CD3_AND_TCR_ZETA_CHAINS	10	0.212727	0.487328	0.985695	1	1	3515	tags=20%, list=21%, signal=25%
REACTOME_TETRAHYDROBIOPTERIN_BH4_SYNTHESIS_RECYCLING_SALVAGE_AND_REGULATION	9	0.215921	0.483465	0.986634	1	1	4705	tags=33%, list=28%, signal=46%
REACTOME_TRANSLOCATION_OF_ZAP_70_TO_IMMUNOLOGICAL_SYNAPSE	8	0.222058	0.480854	0.988005	0.998781	1	1353	tags=13%, list=8%, signal=14%
REACTOME_IONOTROPIC_ACTIVITY_OF_KAINATE_RECEPTORS	8	0.211414	0.45984	0.992168	0.99875	1	6329	tags=50%, list=38%, signal=80%
REACTOME_PD1_SIGNALING	12	0.174545	0.420653	0.997465	0.998883	1	3515	tags=17%, list=21%, signal=21%

## Sheet: enriched in VC
Gene sets enriched in CXCR4 group
Gene set name	Size	ES	NES	NOM p-val	FDR q-val	FWER p-val	Rank at max	Leading edge
REACTOME_VOLTAGE_GATED_POTASSIUM_CHANNELS	43	-0.582148	-2.28285	0	0.00210383	0.0021	1628	tags=40%, list=10%, signal=44%
REACTOME_EXTRACELLULAR_MATRIX_ORGANIZATION	81	-0.508479	-2.27036	0	0.00139821	0.0028	4118	tags=53%, list=25%, signal=70%
REACTOME_POTASSIUM_CHANNELS	95	-0.478291	-2.20198	0	0.00287564	0.0087	3965	tags=46%, list=24%, signal=60%
REACTOME_NCAM1_INTERACTIONS	38	-0.575581	-2.19944	0	0.00222984	0.009	2997	tags=55%, list=18%, signal=67%
REACTOME_SEROTONIN_RECEPTORS	11	-0.792402	-2.14815	0	0.00386113	0.0192	3116	tags=82%, list=19%, signal=101%
REACTOME_FGFR_LIGAND_BINDING_AND_ACTIVATION	22	-0.633436	-2.10614	0.000732332	0.0058105	0.0341	4582	tags=68%, list=27%, signal=94%
REACTOME_AMINE_LIGAND_BINDING_RECEPTORS	36	-0.559766	-2.08772	0	0.00636334	0.0435	3792	tags=56%, list=23%, signal=72%
REACTOME_COLLAGEN_FORMATION	56	-0.494233	-2.04164	0	0.010041	0.0779	4118	tags=54%, list=25%, signal=71%
REACTOME_GAP_JUNCTION_ASSEMBLY	16	-0.670529	-2.03542	0.000674764	0.0096749	0.0842	3459	tags=63%, list=21%, signal=79%
REACTOME_CLASS_B_2_SECRETIN_FAMILY_RECEPTORS	82	-0.45488	-2.03287	0	0.00913969	0.0879	4470	tags=52%, list=27%, signal=71%
REACTOME_ACTIVATED_POINT_MUTANTS_OF_FGFR2	16	-0.658832	-2.01238	0.00200267	0.0105544	0.1107	4582	tags=69%, list=27%, signal=95%
REACTOME_GPCR_LIGAND_BINDING	366	-0.371592	-2.00543	0	0.0104392	0.1186	3602	tags=40%, list=22%, signal=50%
REACTOME_FGFR1_LIGAND_BINDING_AND_ACTIVATION	14	-0.677807	-1.97486	0.000322061	0.0131517	0.1572	4582	tags=79%, list=27%, signal=108%
REACTOME_GLUCAGON_TYPE_LIGAND_RECEPTORS	31	-0.532242	-1.93011	0.000881057	0.0201973	0.2468	2659	tags=45%, list=16%, signal=54%
REACTOME_CHYLOMICRON_MEDIATED_LIPID_TRANSPORT	16	-0.637758	-1.92901	0.00268637	0.0190632	0.2494	2079	tags=50%, list=12%, signal=57%
REACTOME_DEGRADATION_OF_THE_EXTRACELLULAR_MATRIX	25	-0.55139	-1.88823	0.00276789	0.0267731	0.3478	3977	tags=52%, list=24%, signal=68%
REACTOME_FGFR4_LIGAND_BINDING_AND_ACTIVATION	12	-0.680219	-1.87503	0.00492308	0.0285842	0.3838	4582	tags=75%, list=27%, signal=103%
REACTOME_FGFR2C_LIGAND_BINDING_AND_ACTIVATION	12	-0.663873	-1.85109	0.00525502	0.0336553	0.454	4582	tags=75%, list=27%, signal=103%
REACTOME_NA_CL_DEPENDENT_NEUROTRANSMITTER_TRANSPORTERS	16	-0.606417	-1.8423	0.00371873	0.0345738	0.4822	4121	tags=69%, list=25%, signal=91%
REACTOME_CLASS_A1_RHODOPSIN_LIKE_RECEPTORS	270	-0.349989	-1.8409	0	0.0333195	0.4866	3585	tags=39%, list=21%, signal=49%
REACTOME_ROLE_OF_SECOND_MESSENGERS_IN_NETRIN1_SIGNALING	9	-0.723456	-1.82246	0.00808314	0.0372752	0.5409	2628	tags=56%, list=16%, signal=66%
REACTOME_SIGNALING_BY_ACTIVATED_POINT_MUTANTS_OF_FGFR1	11	-0.676937	-1.82195	0.00753693	0.035746	0.5424	4582	tags=82%, list=27%, signal=113%
REACTOME_G_ALPHA_Q_SIGNALLING_EVENTS	169	-0.360617	-1.80967	0	0.0378334	0.5814	3921	tags=42%, list=23%, signal=54%
REACTOME_ACETYLCHOLINE_BINDING_AND_DOWNSTREAM_EVENTS	14	-0.612062	-1.7764	0.00994227	0.0482445	0.686	3649	tags=57%, list=22%, signal=73%
REACTOME_PEPTIDE_LIGAND_BINDING_RECEPTORS	167	-0.349733	-1.73064	0	0.0664343	0.8087	3306	tags=37%, list=20%, signal=45%
REACTOME_PRESYNAPTIC_NICOTINIC_ACETYLCHOLINE_RECEPTORS	12	-0.624682	-1.72649	0.0178117	0.0659088	0.818	2928	tags=50%, list=18%, signal=61%
REACTOME_BILE_SALT_AND_ORGANIC_ANION_SLC_TRANSPORTERS	9	-0.680005	-1.70766	0.0209181	0.0728633	0.8604	2537	tags=56%, list=15%, signal=65%
REACTOME_ORGANIC_CATION_ANION_ZWITTERION_TRANSPORT	12	-0.612567	-1.70583	0.0202827	0.0712855	0.8651	4180	tags=58%, list=25%, signal=78%
REACTOME_PEPTIDE_HORMONE_BIOSYNTHESIS	11	-0.622299	-1.68955	0.0148102	0.0775831	0.8933	4735	tags=64%, list=28%, signal=89%
REACTOME_INTERACTION_BETWEEN_L1_AND_ANKYRINS	21	-0.512054	-1.66559	0.0173049	0.0891503	0.9317	1731	tags=33%, list=10%, signal=37%
REACTOME_SIGNALING_BY_FGFR3_MUTANTS	11	-0.608529	-1.63326	0.0302839	0.107283	0.964	4582	tags=73%, list=27%, signal=100%
REACTOME_OTHER_SEMAPHORIN_INTERACTIONS	15	-0.550113	-1.63032	0.0311197	0.105793	0.9667	2403	tags=33%, list=14%, signal=39%
REACTOME_TRANSPORT_OF_INORGANIC_CATIONS_ANIONS_AND_AMINO_ACIDS_OLIGOPEPTIDES	91	-0.352102	-1.60434	0.00273723	0.121097	0.9828	2826	tags=35%, list=17%, signal=42%
REACTOME_PROCESSIVE_SYNTHESIS_ON_THE_LAGGING_STRAND	15	-0.541058	-1.60361	0.0304653	0.118089	0.9831	1443	tags=33%, list=9%, signal=36%
REACTOME_AMINO_ACID_AND_OLIGOPEPTIDE_SLC_TRANSPORTERS	48	-0.395979	-1.59728	0.00685654	0.11931	0.9857	4060	tags=52%, list=24%, signal=69%
REACTOME_SYNTHESIS_OF_BILE_ACIDS_AND_BILE_SALTS_VIA_24_HYDROXYCHOLESTEROL	9	-0.626339	-1.58745	0.0442739	0.123214	0.9888	3764	tags=67%, list=23%, signal=86%
REACTOME_VEGF_LIGAND_RECEPTOR_INTERACTIONS	10	-0.604506	-1.57934	0.0494991	0.125921	0.9907	4320	tags=60%, list=26%, signal=81%
REACTOME_G_ALPHA_S_SIGNALLING_EVENTS	113	-0.329489	-1.56845	0.00117647	0.131196	0.9935	4305	tags=45%, list=26%, signal=60%
REACTOME_INWARDLY_RECTIFYING_K_CHANNELS	30	-0.43112	-1.54857	0.0223272	0.143807	0.9962	4147	tags=47%, list=25%, signal=62%
REACTOME_LIPOPROTEIN_METABOLISM	26	-0.433077	-1.51488	0.0311237	0.170218	0.9986	2079	tags=35%, list=12%, signal=39%
REACTOME_CELL_CELL_JUNCTION_ORGANIZATION	56	-0.361914	-1.51053	0.0163438	0.170085	0.9987	5011	tags=52%, list=30%, signal=74%
REACTOME_GLYCOPROTEIN_HORMONES	9	-0.59682	-1.50496	0.0747029	0.171225	0.9987	1867	tags=33%, list=11%, signal=38%
REACTOME_NEURONAL_SYSTEM	266	-0.283567	-1.49434	0	0.177471	0.9991	3973	tags=37%, list=24%, signal=48%
REACTOME_TRANSPORT_OF_GLUCOSE_AND_OTHER_SUGARS_BILE_SALTS_AND_ORGANIC_ACIDS_METAL_IONS_AND_AMINE_COMPOUNDS	82	-0.323579	-1.45333	0.00892133	0.216828	0.9998	2880	tags=33%, list=17%, signal=40%
REACTOME_CYTOCHROME_P450_ARRANGED_BY_SUBSTRATE_TYPE	44	-0.367553	-1.44847	0.0297185	0.21736	0.9999	4398	tags=43%, list=26%, signal=58%
REACTOME_AMINE_COMPOUND_SLC_TRANSPORTERS	26	-0.413323	-1.44228	0.0565357	0.219439	0.9999	2880	tags=42%, list=17%, signal=51%
REACTOME_G_ALPHA_I_SIGNALLING_EVENTS	174	-0.287178	-1.4336	0.0040404	0.225115	1	3418	tags=36%, list=20%, signal=45%
REACTOME_GPCR_DOWNSTREAM_SIGNALING	689	-0.24742	-1.43286	0	0.221295	1	3153	tags=26%, list=19%, signal=31%
REACTOME_GASTRIN_CREB_SIGNALLING_PATHWAY_VIA_PKC_AND_MAPK	190	-0.278385	-1.41934	0.00451467	0.232625	1	3858	tags=38%, list=23%, signal=49%
REACTOME_HORMONE_LIGAND_BINDING_RECEPTORS	9	-0.562466	-1.41905	0.103326	0.228303	1	4735	tags=33%, list=28%, signal=46%
REACTOME_NCAM_SIGNALING_FOR_NEURITE_OUT_GROWTH	63	-0.33232	-1.41735	0.0248691	0.225727	1	2997	tags=43%, list=18%, signal=52%
REACTOME_AMINE_DERIVED_HORMONES	15	-0.473682	-1.40667	0.0889179	0.233871	1	3710	tags=40%, list=22%, signal=51%
REACTOME_G_BETA_GAMMA_SIGNALLING_THROUGH_PLC_BETA	18	-0.447846	-1.40389	0.0791594	0.232707	1	2502	tags=33%, list=15%, signal=39%
REACTOME_ENDOGENOUS_STEROLS	14	-0.483558	-1.39757	0.0963855	0.23615	1	4305	tags=50%, list=26%, signal=67%
REACTOME_SIGNALING_BY_GPCR	787	-0.235124	-1.38707	0	0.244413	1	3153	tags=26%, list=19%, signal=31%
REACTOME_GAP_JUNCTION_TRAFFICKING	24	-0.403334	-1.38201	0.0755452	0.24595	1	3546	tags=46%, list=21%, signal=58%
REACTOME_XENOBIOTICS	11	-0.51285	-1.37999	0.10885	0.244147	1	2353	tags=45%, list=14%, signal=53%
REACTOME_CLASS_C_3_METABOTROPIC_GLUTAMATE_PHEROMONE_RECEPTORS	14	-0.481219	-1.3777	0.1069	0.242656	1	2878	tags=36%, list=17%, signal=43%
REACTOME_OPSINS	8	-0.570543	-1.37767	0.133279	0.238564	1	3582	tags=50%, list=21%, signal=64%
REACTOME_ADHERENS_JUNCTIONS_INTERACTIONS	27	-0.390257	-1.36582	0.0795638	0.248763	1	5213	tags=52%, list=31%, signal=75%
REACTOME_LAGGING_STRAND_SYNTHESIS	18	-0.438248	-1.36148	0.0945467	0.249918	1	1443	tags=28%, list=9%, signal=30%
REACTOME_TANDEM_PORE_DOMAIN_POTASSIUM_CHANNELS	10	-0.514513	-1.33919	0.146363	0.273762	1	3965	tags=50%, list=24%, signal=66%
REACTOME_INHIBITION_OF_VOLTAGE_GATED_CA2_CHANNELS_VIA_GBETA_GAMMA_SUBUNITS	24	-0.3918	-1.33376	0.100508	0.276556	1	4147	tags=46%, list=25%, signal=61%
REACTOME_SHC_MEDIATED_CASCADE	28	-0.37407	-1.31903	0.102617	0.291953	1	3303	tags=43%, list=20%, signal=53%
REACTOME_HIGHLY_CALCIUM_PERMEABLE_POSTSYNAPTIC_NICOTINIC_ACETYLCHOLINE_RECEPTORS	11	-0.48749	-1.31168	0.148949	0.297586	1	3649	tags=45%, list=22%, signal=58%
REACTOME_APOPTOTIC_CLEAVAGE_OF_CELL_ADHESION_PROTEINS	11	-0.489672	-1.30032	0.158256	0.309083	1	3315	tags=36%, list=20%, signal=45%
REACTOME_PEPTIDE_CHAIN_ELONGATION	64	-0.302875	-1.29361	0.0649682	0.314107	1	1587	tags=16%, list=10%, signal=17%
REACTOME_IMMUNOREGULATORY_INTERACTIONS_BETWEEN_A_LYMPHOID_AND_A_NON_LYMPHOID_CELL	43	-0.322382	-1.26508	0.0955056	0.352437	1	580	tags=12%, list=3%, signal=12%
REACTOME_INHIBITION_OF_INSULIN_SECRETION_BY_ADRENALINE_NORADRENALINE	23	-0.373394	-1.25942	0.14826	0.356432	1	2692	tags=35%, list=16%, signal=41%
REACTOME_STRIATED_MUSCLE_CONTRACTION	27	-0.360642	-1.25653	0.145233	0.355994	1	1160	tags=19%, list=7%, signal=20%
REACTOME_GABA_RECEPTOR_ACTIVATION	50	-0.304869	-1.24484	0.116648	0.36937	1	4979	tags=52%, list=30%, signal=74%
REACTOME_DIGESTION_OF_DIETARY_CARBOHYDRATE	5	-0.602115	-1.24414	0.240432	0.365389	1	3583	tags=40%, list=21%, signal=51%
REACTOME_SYNTHESIS_SECRETION_AND_DEACYLATION_OF_GHRELIN	15	-0.416176	-1.23757	0.191598	0.371209	1	2867	tags=40%, list=17%, signal=48%
REACTOME_SLC_MEDIATED_TRANSMEMBRANE_TRANSPORT	227	-0.23709	-1.23712	0.0192308	0.366984	1	2880	tags=28%, list=17%, signal=34%
REACTOME_REGULATION_OF_INSULIN_LIKE_GROWTH_FACTOR_IGF_ACTIVITY_BY_INSULIN_LIKE_GROWTH_FACTOR_BINDING_PROTEINS_IGFBPS	15	-0.416267	-1.23563	0.196286	0.364474	1	5495	tags=60%, list=33%, signal=89%
REACTOME_LIPID_DIGESTION_MOBILIZATION_AND_TRANSPORT	41	-0.316428	-1.23017	0.133163	0.368743	1	2079	tags=27%, list=12%, signal=31%
REACTOME_PHASE1_FUNCTIONALIZATION_OF_COMPOUNDS	61	-0.290828	-1.23016	0.105528	0.363972	1	3894	tags=36%, list=23%, signal=47%
REACTOME_TIGHT_JUNCTION_INTERACTIONS	29	-0.343442	-1.22959	0.153749	0.360144	1	5452	tags=62%, list=33%, signal=92%
REACTOME_INTEGRIN_CELL_SURFACE_INTERACTIONS	75	-0.276812	-1.2178	0.0935199	0.374605	1	2306	tags=24%, list=14%, signal=28%
REACTOME_TELOMERE_MAINTENANCE	50	-0.299921	-1.21614	0.132563	0.372685	1	1002	tags=18%, list=6%, signal=19%
REACTOME_INTRINSIC_PATHWAY	15	-0.412098	-1.21408	0.206919	0.371333	1	2510	tags=40%, list=15%, signal=47%
REACTOME_SYNTHESIS_OF_BILE_ACIDS_AND_BILE_SALTS	17	-0.392107	-1.21319	0.207708	0.368292	1	3764	tags=53%, list=23%, signal=68%
REACTOME_MUSCLE_CONTRACTION	43	-0.308932	-1.21213	0.147291	0.365553	1	3145	tags=28%, list=19%, signal=34%
REACTOME_INCRETIN_SYNTHESIS_SECRETION_AND_INACTIVATION	20	-0.375552	-1.20668	0.196494	0.369983	1	2994	tags=40%, list=18%, signal=49%
REACTOME_GABA_B_RECEPTOR_ACTIVATION	36	-0.318724	-1.20378	0.170776	0.370211	1	4147	tags=47%, list=25%, signal=63%
REACTOME_OLFACTORY_SIGNALING_PATHWAY	250	-0.230489	-1.20263	0.0311111	0.36771	1	2474	tags=16%, list=15%, signal=18%
REACTOME_AMINO_ACID_TRANSPORT_ACROSS_THE_PLASMA_MEMBRANE	30	-0.331209	-1.19601	0.188309	0.374142	1	4060	tags=50%, list=24%, signal=66%
REACTOME_PACKAGING_OF_TELOMERE_ENDS	24	-0.350716	-1.18816	0.205582	0.382581	1	185	tags=17%, list=1%, signal=17%
REACTOME_ADENYLATE_CYCLASE_ACTIVATING_PATHWAY	9	-0.474885	-1.18715	0.252323	0.379867	1	4145	tags=67%, list=25%, signal=89%
REACTOME_RNA_POL_I_PROMOTER_OPENING	21	-0.362709	-1.1792	0.214205	0.388559	1	185	tags=19%, list=1%, signal=19%
REACTOME_HS_GAG_BIOSYNTHESIS	29	-0.32715	-1.17903	0.207436	0.384585	1	4066	tags=48%, list=24%, signal=64%
REACTOME_NEUROTRANSMITTER_RELEASE_CYCLE	34	-0.311994	-1.16467	0.199274	0.404082	1	4745	tags=47%, list=28%, signal=66%
REACTOME_ACTIVATION_OF_KAINATE_RECEPTORS_UPON_GLUTAMATE_BINDING	26	-0.332861	-1.16331	0.227421	0.402105	1	2502	tags=27%, list=15%, signal=32%
REACTOME_REMOVAL_OF_THE_FLAP_INTERMEDIATE_FROM_THE_C_STRAND	10	-0.441059	-1.15043	0.280892	0.419678	1	2943	tags=40%, list=18%, signal=49%
REACTOME_CELL_JUNCTION_ORGANIZATION	75	-0.257483	-1.13897	0.184408	0.43532	1	5011	tags=47%, list=30%, signal=66%
REACTOME_REPAIR_SYNTHESIS_FOR_GAP_FILLING_BY_DNA_POL_IN_TC_NER	13	-0.396884	-1.13445	0.283301	0.438925	1	1443	tags=31%, list=9%, signal=34%
REACTOME_PHOSPHOLIPASE_C_MEDIATED_CASCADE	48	-0.280907	-1.13001	0.216512	0.44223	1	3303	tags=40%, list=20%, signal=49%
REACTOME_PROSTACYCLIN_SIGNALLING_THROUGH_PROSTACYCLIN_RECEPTOR	17	-0.366477	-1.1213	0.289617	0.453684	1	2502	tags=29%, list=15%, signal=35%
REACTOME_TRANSMISSION_ACROSS_CHEMICAL_SYNAPSES	177	-0.221336	-1.11057	0.163482	0.469057	1	3055	tags=27%, list=18%, signal=33%
REACTOME_SLBP_DEPENDENT_PROCESSING_OF_REPLICATION_DEPENDENT_HISTONE_PRE_MRNAS	10	-0.423313	-1.10376	0.31763	0.477148	1	4336	tags=50%, list=26%, signal=67%
REACTOME_BILE_ACID_AND_BILE_SALT_METABOLISM	24	-0.322431	-1.09444	0.302416	0.490278	1	3764	tags=42%, list=23%, signal=54%
REACTOME_EXTENSION_OF_TELOMERES	26	-0.3103	-1.0709	0.339352	0.53296	1	1443	tags=23%, list=9%, signal=25%
REACTOME_GLUTAMATE_NEUROTRANSMITTER_RELEASE_CYCLE	15	-0.359185	-1.06891	0.348525	0.531908	1	2223	tags=40%, list=13%, signal=46%
REACTOME_SYNTHESIS_SECRETION_AND_INACTIVATION_OF_GLP1	17	-0.343699	-1.06222	0.34597	0.540504	1	2994	tags=41%, list=18%, signal=50%
REACTOME_PLATELET_ADHESION_TO_EXPOSED_COLLAGEN	10	-0.406024	-1.06057	0.374335	0.538811	1	2510	tags=40%, list=15%, signal=47%
REACTOME_DEFENSINS	27	-0.295594	-1.04482	0.377221	0.567325	1	4130	tags=33%, list=25%, signal=44%
REACTOME_SYNTHESIS_SECRETION_AND_INACTIVATION_OF_GIP	13	-0.364358	-1.04443	0.381712	0.562929	1	2994	tags=38%, list=18%, signal=47%
REACTOME_SYNTHESIS_OF_BILE_ACIDS_AND_BILE_SALTS_VIA_7ALPHA_HYDROXYCHOLESTEROL	13	-0.368086	-1.04255	0.388907	0.561698	1	3764	tags=54%, list=23%, signal=69%
REACTOME_TRANSPORT_OF_ORGANIC_ANIONS	10	-0.398776	-1.04235	0.392409	0.55695	1	3974	tags=40%, list=24%, signal=52%
REACTOME_AMYLOIDS	39	-0.268295	-1.03551	0.373596	0.56622	1	185	tags=10%, list=1%, signal=10%
REACTOME_NITRIC_OXIDE_STIMULATES_GUANYLATE_CYCLASE	25	-0.298228	-1.03047	0.388998	0.571973	1	2594	tags=28%, list=16%, signal=33%
REACTOME_BETA_DEFENSINS	24	-0.302277	-1.02963	0.398898	0.568658	1	2646	tags=25%, list=16%, signal=30%
REACTOME_REGULATION_OF_INSULIN_SECRETION	85	-0.226299	-1.0218	0.396721	0.580384	1	2994	tags=27%, list=18%, signal=33%
REACTOME_COMPLEMENT_CASCADE	25	-0.297718	-1.01693	0.413035	0.585717	1	3197	tags=36%, list=19%, signal=44%
REACTOME_RESOLUTION_OF_AP_SITES_VIA_THE_MULTIPLE_NUCLEOTIDE_PATCH_REPLACEMENT_PATHWAY	14	-0.349316	-1.00925	0.42788	0.597232	1	1443	tags=14%, list=9%, signal=16%
REACTOME_POST_CHAPERONIN_TUBULIN_FOLDING_PATHWAY	14	-0.341091	-1.00073	0.447512	0.610701	1	485	tags=14%, list=3%, signal=15%
REACTOME_HOMOLOGOUS_RECOMBINATION_REPAIR_OF_REPLICATION_INDEPENDENT_DOUBLE_STRAND_BREAKS	16	-0.330205	-0.99954	0.436012	0.608121	1	1002	tags=19%, list=6%, signal=20%
REACTOME_FORMATION_OF_FIBRIN_CLOT_CLOTTING_CASCADE	29	-0.281106	-0.999366	0.445731	0.603338	1	4303	tags=41%, list=26%, signal=56%
REACTOME_LIGAND_GATED_ION_CHANNEL_TRANSPORT	20	-0.303687	-0.982449	0.46417	0.635432	1	4979	tags=40%, list=30%, signal=57%
REACTOME_COMMON_PATHWAY	13	-0.342513	-0.973332	0.481651	0.650422	1	1293	tags=15%, list=8%, signal=17%
REACTOME_HDL_MEDIATED_LIPID_TRANSPORT	14	-0.333558	-0.968976	0.490407	0.654612	1	1244	tags=21%, list=7%, signal=23%
REACTOME_NEUROTRANSMITTER_RECEPTOR_BINDING_AND_DOWNSTREAM_TRANSMISSION_IN_THE_POSTSYNAPTIC_CELL	128	-0.199758	-0.961246	0.607713	0.666622	1	3055	tags=26%, list=18%, signal=31%
REACTOME_A_TETRASACCHARIDE_LINKER_SEQUENCE_IS_REQUIRED_FOR_GAG_SYNTHESIS	25	-0.277525	-0.956411	0.521828	0.67201	1	3902	tags=32%, list=23%, signal=42%
REACTOME_BASE_EXCISION_REPAIR	16	-0.312873	-0.950027	0.518194	0.680691	1	1443	tags=13%, list=9%, signal=14%
REACTOME_ANDROGEN_BIOSYNTHESIS	10	-0.356105	-0.928602	0.538712	0.722674	1	2949	tags=40%, list=18%, signal=49%
REACTOME_DNA_STRAND_ELONGATION	29	-0.258254	-0.927571	0.578947	0.719247	1	1443	tags=17%, list=9%, signal=19%
REACTOME_SIGNALING_BY_FGFR_MUTANTS	43	-0.235749	-0.925443	0.6	0.718248	1	2601	tags=23%, list=16%, signal=27%
REACTOME_CREB_PHOSPHORYLATION_THROUGH_THE_ACTIVATION_OF_CAMKII	12	-0.333346	-0.925316	0.547748	0.712914	1	815	tags=17%, list=5%, signal=18%
REACTOME_UNBLOCKING_OF_NMDA_RECEPTOR_GLUTAMATE_BINDING_AND_ACTIVATION	15	-0.307306	-0.912323	0.575172	0.735618	1	3973	tags=33%, list=24%, signal=44%
REACTOME_REGULATION_OF_BETA_CELL_DEVELOPMENT	29	-0.252145	-0.900542	0.627435	0.755471	1	3621	tags=38%, list=22%, signal=48%
REACTOME_METABOLISM_OF_STEROID_HORMONES_AND_VITAMINS_A_AND_D	34	-0.242739	-0.897493	0.647937	0.756093	1	3739	tags=35%, list=22%, signal=45%
REACTOME_REGULATION_OF_GENE_EXPRESSION_IN_BETA_CELLS	19	-0.281593	-0.896626	0.60945	0.752142	1	3239	tags=37%, list=19%, signal=46%
REACTOME_REGULATION_OF_INSULIN_SECRETION_BY_GLUCAGON_LIKE_PEPTIDE1	38	-0.235436	-0.894462	0.6606	0.751076	1	2580	tags=26%, list=15%, signal=31%
REACTOME_G_ALPHA_Z_SIGNALLING_EVENTS	41	-0.229254	-0.886807	0.678814	0.761427	1	3055	tags=29%, list=18%, signal=36%
REACTOME_GABA_A_RECEPTOR_ACTIVATION	12	-0.319158	-0.885304	0.597572	0.758782	1	5595	tags=58%, list=33%, signal=88%
REACTOME_NUCLEAR_RECEPTOR_TRANSCRIPTION_PATHWAY	44	-0.225196	-0.88106	0.708443	0.761741	1	2270	tags=23%, list=14%, signal=26%
REACTOME_CRMPS_IN_SEMA3A_SIGNALING	14	-0.301885	-0.879904	0.628083	0.758419	1	2443	tags=36%, list=15%, signal=42%
REACTOME_REVERSIBLE_HYDRATION_OF_CARBON_DIOXIDE	10	-0.336277	-0.876538	0.611775	0.759537	1	1162	tags=20%, list=7%, signal=21%
REACTOME_G_PROTEIN_ACTIVATION	25	-0.253883	-0.86811	0.689519	0.770578	1	2502	tags=24%, list=15%, signal=28%
REACTOME_RECEPTOR_LIGAND_BINDING_INITIATES_THE_SECOND_PROTEOLYTIC_CLEAVAGE_OF_NOTCH_RECEPTOR	10	-0.327605	-0.853458	0.643197	0.793265	1	2521	tags=40%, list=15%, signal=47%
REACTOME_CREATION_OF_C4_AND_C2_ACTIVATORS	7	-0.368305	-0.846125	0.62955	0.801471	1	4319	tags=71%, list=26%, signal=96%
REACTOME_RAS_ACTIVATION_UOPN_CA2_INFUX_THROUGH_NMDA_RECEPTOR	14	-0.287246	-0.835273	0.688698	0.815376	1	815	tags=14%, list=5%, signal=15%
REACTOME_P130CAS_LINKAGE_TO_MAPK_SIGNALING_FOR_INTEGRINS	14	-0.271626	-0.790073	0.762927	0.886496	1	4402	tags=36%, list=26%, signal=48%
REACTOME_ADP_SIGNALLING_THROUGH_P2RY1	23	-0.233957	-0.786319	0.792712	0.886276	1	2502	tags=22%, list=15%, signal=26%
REACTOME_ACYL_CHAIN_REMODELLING_OF_PI	15	-0.266164	-0.784197	0.766213	0.883488	1	4185	tags=33%, list=25%, signal=44%
REACTOME_STEROID_HORMONES	28	-0.221391	-0.779935	0.84134	0.883878	1	4735	tags=46%, list=28%, signal=65%
REACTOME_NETRIN1_SIGNALING	37	-0.198174	-0.75023	0.89345	0.919537	1	2748	tags=24%, list=16%, signal=29%
REACTOME_ION_CHANNEL_TRANSPORT	53	-0.180363	-0.748342	0.932344	0.915774	1	1987	tags=15%, list=12%, signal=17%
REACTOME_FORMATION_OF_ATP_BY_CHEMIOSMOTIC_COUPLING	12	-0.258713	-0.720587	0.836909	0.943147	1	3465	tags=42%, list=21%, signal=53%
REACTOME_IRAK1_RECRUITS_IKK_COMPLEX	8	-0.294125	-0.716193	0.816422	0.941698	1	11795	tags=100%, list=71%, signal=340%
REACTOME_SIGNALING_BY_FGFR1_MUTANTS	29	-0.19735	-0.704143	0.925127	0.948079	1	4596	tags=38%, list=28%, signal=52%
REACTOME_SMOOTH_MUSCLE_CONTRACTION	20	-0.211911	-0.689866	0.907665	0.955825	1	2915	tags=25%, list=17%, signal=30%
REACTOME_INITIAL_TRIGGERING_OF_COMPLEMENT	11	-0.256158	-0.688184	0.867759	0.95114	1	3197	tags=36%, list=19%, signal=45%
REACTOME_CGMP_EFFECTS	19	-0.212198	-0.678432	0.918563	0.953561	1	2238	tags=21%, list=13%, signal=24%
REACTOME_CYTOSOLIC_SULFONATION_OF_SMALL_MOLECULES	9	-0.264794	-0.67344	0.870547	0.951538	1	12285	tags=100%, list=74%, signal=378%
REACTOME_ACYL_CHAIN_REMODELLING_OF_PC	22	-0.199607	-0.661138	0.940165	0.955017	1	1584	tags=14%, list=9%, signal=15%
REACTOME_P2Y_RECEPTORS	10	-0.245163	-0.64382	0.905417	0.96107	1	12613	tags=100%, list=76%, signal=408%
REACTOME_FACILITATIVE_NA_INDEPENDENT_GLUCOSE_TRANSPORTERS	11	-0.230662	-0.629866	0.932508	0.963574	1	2839	tags=27%, list=17%, signal=33%
REACTOME_RECYCLING_OF_BILE_ACIDS_AND_SALTS	10	-0.200017	-0.527006	0.984454	0.996322	1	3192	tags=20%, list=19%, signal=25%
REACTOME_PYRIMIDINE_CATABOLISM	11	-0.168803	-0.452905	0.999401	0.998528	1	13888	tags=100%, list=83%, signal=593%
